# Supplementary material for: Concentration of mitochondrial DNA mutations by cytoplasmic transfer from platelets to cultured mouse cells
Source: PLoS One. 2019 Mar 4;14(3):e0213283. doi: 10.1371/journal.pone.0213283 (PMC6398856; doi:10.1371/journal.pone.0213283)
Supplement: S1 Table — (XLSX) [file pone.0213283.s003.xlsx]

## Sheet: Sheet1
S1 Table. Mutation analysis of cybrid cells.
N.P.	Base in ref.		B82mtB6													B82mtPolGmut/mut
			Total read #	Diff ref (w/o ins/del)	Diff ref (include ins/del)	Mutation freq. (%)	A	C	G	T	Ins	Del	Bases (Ins)	Bases (Del)		Total read #	Diff ref (w/o ins/del)	Diff ref (include ins/del)	Mutation freq. (%)	A	C	G	T	Ins	Del	Bases (Ins)	Bases (Del)
1	G		6834	0	0	0	0	0	6834	0	0	0				8726	0	0	0	0	0	8726	0	0	0
2	T		6912	0	0	0	0	0	0	6912	0	0				8860	0	0	0	0	0	0	8860	0	0
3	T		7088	0	0	0	0	0	0	7088	0	0				9084	0	0	0	0	0	0	9084	0	0
4	A		7310	0	0	0	7310	0	0	0	0	0				9399	0	0	0	9399	0	0	0	0	0
5	A		7493	0	0	0	7493	0	0	0	0	0				9639	88	88	0.912958	9551	0	88	0	0	0
6	T		7575	0	0	0	0	0	0	7575	0	0				11052	4	4	0.0361925	2	2	0	11048	0	0
7	G		7702	2	2	0.0259673	1	0	7700	1	0	0				11188	1	1	0.00893815	1	0	11187	0	0	0
8	T		7779	3	3	0.0385654	3	0	0	7776	0	0				11358	1	1	0.00880437	1	0	0	11357	0	0
9	A		8100	2	2	0.0246914	8098	0	2	0	0	0				11767	1	1	0.00849834	11766	0	1	0	0	0
10	G		8067	3	3	0.0371885	0	0	8064	3	0	0				11715	5	5	0.0426803	1	1	11710	3	0	0
11	C		8163	6	6	0.0735024	5	8157	0	1	0	0				11859	4	4	0.0337297	1	11855	1	2	0	0
12	T		8405	3	3	0.035693	1	1	1	8402	0	0				12066	3	3	0.0248633	0	3	0	12063	0	0
13	T		8563	4	4	0.0467126	0	3	1	8559	0	0				12344	2	2	0.0162022	1	1	0	12342	0	0
14	A		8780	0	0	0	8780	0	0	0	0	0				12678	2	2	0.0157754	12676	0	0	2	0	0
15	A		8944	2	2	0.0223614	8942	0	1	1	0	0				12867	0	0	0	12867	0	0	0	0	0
16	T		9015	2	2	0.0221852	1	1	0	9013	0	0				13009	3	3	0.023061	1	2	0	13006	0	0
17	A		9248	2	2	0.0216263	9246	0	2	0	0	0				13298	2	4	0.0300797	13294	0	2	0	0	2		-A:2
18	A		9418	1	1	0.010618	9417	0	0	1	0	0				13506	2	2	0.0148082	13504	0	2	0	0	0
19	C		9407	2	2	0.0212608	1	9405	0	1	0	0				13496	3	3	0.0222288	2	13493	1	0	0	0
20	A		9603	0	1	0.0104134	9602	0	0	0	0	1		-A:1		13764	4	6	0.043592	13758	0	3	1	0	2		-A:2
21	A		9661	3	3	0.0310527	9658	1	0	2	0	0				13838	0	0	0	13838	0	0	0	0	0
22	A		9769	2	2	0.0204729	9767	0	2	0	0	0				13974	1	1	0.00715615	13973	0	0	1	0	0
23	G		9860	2	2	0.020284	1	1	9858	0	0	0				14112	0	0	0	0	0	14112	0	0	0
24	C		10133	5	5	0.0493437	3	10128	0	2	0	0				14497	3	3	0.0206939	2	14494	1	0	0	0
25	A		10313	4	4	0.038786	10309	0	2	2	0	0				14801	0	2	0.0135126	14799	0	0	0	0	2		-A:2
26	A		10418	3	3	0.0287963	10415	2	1	0	0	0				14893	2	2	0.0134291	14891	0	1	1	0	0
27	A		10438	2	2	0.0191608	10436	0	1	1	0	0				14966	1	1	0.00668181	14965	0	1	0	0	0
28	G		10424	0	0	0	0	0	10424	0	0	0				14960	3	3	0.0200535	2	0	14957	1	0	0
29	C		10668	1	1	0.00937383	0	10667	0	1	0	0				15288	5	5	0.0327054	3	15283	0	2	0	0
30	A		10965	0	0	0	10965	0	0	0	0	0				15701	2	2	0.012738	15699	0	0	2	0	0
31	C		11062	2	2	0.0180799	2	11060	0	0	0	0				15795	1	1	0.00633112	0	15794	0	1	0	0
32	T		11149	1	1	0.00896941	0	1	0	11148	0	0				15956	4	4	0.0250689	1	3	0	15952	0	0
33	G		11269	3	3	0.0266217	1	1	11266	1	0	0				16196	0	0	0	0	0	16196	0	0	0
34	A		11449	1	1	0.00873439	11448	0	0	1	0	0				16410	4	6	0.0365631	16404	2	1	1	0	2		-A:2
35	A		11471	1	1	0.00871764	11470	1	0	0	0	0				16500	1	1	0.00606061	16499	0	1	0	0	0
36	A		11448	0	0	0	11448	0	0	0	0	0				16514	4	4	0.0242219	16510	0	2	2	0	0
37	A		11591	0	1	0.00862738	11590	0	0	0	0	1		-ATGCTTAGATGG:1		16769	1	1	0.00596338	16768	0	0	1	0	0
38	T		11890	0	0	0	0	0	0	11890	0	0				17136	0	0	0	0	0	0	17136	0	0
39	G		12017	4	4	0.0332862	3	0	12013	1	0	0				17259	2	2	0.0115882	1	0	17257	1	0	0
40	C		12153	3	3	0.0246853	2	12150	1	0	0	0				17469	2	2	0.0114489	1	17467	0	1	0	0
41	T		12314	2	3	0.0243625	1	1	0	12311	0	1		-T:1		17662	2	3	0.0169856	1	0	1	17659	0	1		-T:1
42	T		12526	1	1	0.00798339	0	1	0	12525	0	0				17909	1	1	0.00558378	0	0	1	17908	0	0
43	A		12926	3	4	0.0309454	12922	1	1	1	0	1		-AG:1		18416	3	3	0.0162902	18413	0	1	2	0	0
44	G		12950	2	2	0.015444	1	0	12948	1	0	0				18387	2	2	0.0108773	1	1	18385	0	0	0
45	A		13070	3	3	0.0229533	13067	0	1	2	0	0				18642	2133	2133	11.4419	16509	1	2131	1	0	0
46	T		13239	1	1	0.00755344	0	1	0	13238	0	0				18855	2	2	0.0106073	1	1	0	18853	0	0
47	G		13233	5	5	0.0377843	2	1	13228	2	0	0				18862	4	4	0.0212067	1	1	18858	2	0	0
48	G		13405	6	6	0.0447594	3	1	13399	2	0	0				19046	4	5	0.0262522	1	1	19041	2	0	1		-GA:1
49	A		13505	6	6	0.044428	13499	0	4	2	0	0				19210	4	4	0.0208225	19206	0	3	1	0	0
50	T		13815	3	3	0.0217155	1	0	2	13812	0	0				19603	4	5	0.0255063	2	2	0	19598	0	1		-T:1
51	A		13777	4	4	0.0290339	13773	0	2	2	0	0				19551	1	1	0.00511483	19550	0	1	0	0	0
52	A		13782	1	1	0.00725584	13781	0	1	0	0	0				19532	2	2	0.0102396	19530	0	0	2	0	0
53	T		13734	0	0	0	0	0	0	13734	0	0				19439	9	9	0.0462987	3	3	3	19430	0	0
54	T		13687	2	2	0.0146124	1	1	0	13685	0	0				19421	7	7	0.0360435	4	3	0	19414	0	0
55	G		13647	1	3	0.0219829	0	0	13644	1	0	2		-G:2		19402	6	8	0.0412329	3	1	19394	2	0	2		-G:2
56	T		13845	3	3	0.0216685	3	0	0	13842	0	0				19626	3	3	0.0152858	2	1	0	19623	0	0
57	A		13934	0	0	0	13934	0	0	0	0	0				19716	0	0	0	19716	0	0	0	0	0
58	T		13668	2	2	0.0146327	0	1	1	13666	0	0				19369	3	3	0.0154887	2	1	0	19366	0	0
59	C		13306	5	7	0.0526078	1	13299	1	3	0	2		-C:1;-CC:1		18960	3	3	0.0158228	2	18957	0	1	0	0
60	C		13143	6	6	0.0456517	3	13137	2	1	0	0				18764	3	3	0.0159881	0	18761	2	1	0	0
61	C		13470	1	1	0.0074239	1	13469	0	0	0	0				19258	4	4	0.0207706	2	19254	1	1	0	0
62	A		14056	0	0	0	14056	0	0	0	0	0				19977	3	3	0.0150173	19974	1	2	0	0	0
63	T		14020	2	2	0.0142653	1	1	0	14018	0	0				19893	4	4	0.0201076	4	0	0	19889	0	0
64	A		14068	2	3	0.021325	14065	2	0	0	0	1		-A:1		19926	0	5	0.0250928	19921	0	0	0	0	5		-A:5
65	A		13995	2	2	0.0142908	13993	0	1	1	0	0				19796	4	4	0.0202061	19792	0	4	0	0	0
66	A		14072	2	2	0.0142126	14070	1	0	1	0	0				19927	4	4	0.0200733	19923	2	2	0	0	0
67	C		13890	5	5	0.0359971	2	13885	0	3	0	0				19703	3	3	0.0152261	2	19700	0	1	0	0
68	A		13919	3	3	0.0215533	13916	2	0	1	0	0				19748	3	3	0.0151914	19745	0	2	1	0	0
69	C		13931	1	1	0.00717824	0	13930	0	1	0	0				19671	3	3	0.0152509	1	19668	1	1	0	0
70	A		14033	3	4	0.0285042	14029	0	2	1	0	1		-A:1		19813	2	4	0.0201888	19809	0	1	1	0	2		-A:2
71	A		13933	0	0	0	13933	0	0	0	0	0				19618	4	4	0.0203894	19614	0	3	1	0	0
72	A		13876	0	0	0	13876	0	0	0	0	0				19568	4	4	0.0204415	19564	1	3	0	0	0
73	G		13670	2	2	0.0146306	1	0	13668	1	0	0				19272	0	0	0	0	0	19272	0	0	0
74	G		13586	4	5	0.0368026	2	0	13582	2	1	0	+T:1			19014	7	7	0.036815	4	1	19007	2	0	0
75	T		13644	2	4	0.0293169	1	1	0	13640	0	2		-T:2		19088	3	5	0.0261945	1	0	2	19083	0	2		-T:2
76	T		13675	0	0	0	0	0	0	13675	0	0				19237	2	2	0.0103966	0	2	0	19235	0	0
77	T		13908	3	3	0.0215703	2	1	0	13905	0	0				19468	0	0	0	0	0	0	19468	0	0
78	G		13698	8	8	0.0584027	5	1	13690	2	0	0				19192	5	6	0.031263	1	0	19186	4	0	1		-GG:1
79	G		13635	7	7	0.0513385	3	3	13628	1	0	0				19065	5	5	0.0262261	1	1	19060	3	0	0
80	T		13704	3	3	0.0218914	0	1	2	13701	0	0				19196	3	3	0.0156283	2	1	0	19193	0	0
81	C		13660	2	2	0.0146413	1	13658	1	0	0	0				19165	3	3	0.0156535	0	19162	0	3	0	0
82	C		13763	2	2	0.0145317	2	13761	0	0	0	0				19421	7	7	0.0360435	3	19414	0	4	0	0
83	T		13886	2	2	0.014403	0	2	0	13884	0	0				19455	4	4	0.0205603	0	4	0	19451	0	0
84	G		13656	3	4	0.0292912	2	0	13652	1	0	1		-G:1		19228	6	9	0.0468067	2	2	19219	2	0	3		-G:3
85	G		13550	2	2	0.0147601	2	0	13548	0	0	0				19114	4	4	0.0209271	1	1	19110	2	0	0
86	C		13548	2	2	0.0147623	1	13546	1	0	0	0				19092	1	1	0.0052378	1	19091	0	0	0	0
87	C		13650	1	1	0.00732601	1	13649	0	0	0	0				19077	1	1	0.00524191	1	19076	0	0	0	0
88	T		13657	4	5	0.0366113	0	4	0	13652	0	1		-T:1		19224	7693	7696	40.0333	2	7691	0	11528	0	3		-T:3
89	T		13835	4	4	0.0289122	3	1	0	13831	0	0				19464	2	2	0.0102754	2	0	0	19462	0	0
90	A		13763	2	3	0.0217976	13760	0	1	1	0	1		-A:1		19394	6	6	0.0309374	19388	0	5	1	0	0
91	T		13798	0	0	0	0	0	0	13798	0	0				19398	0	1	0.00515517	0	0	0	19397	0	1		-T:1
92	A		13678	1	2	0.014622	13676	1	0	0	0	1		-A:1		19230	1	1	0.00520021	19229	0	0	1	0	0
93	A		13657	3	3	0.0219668	13654	0	2	1	0	0				19183	1	1	0.00521295	19182	0	0	1	0	0
94	T		13558	2	2	0.0147514	0	2	0	13556	0	0				19068	3	4	0.0209776	3	0	0	19064	0	1		-T:1
95	T		13629	3	3	0.0220119	2	1	0	13626	0	0				19069	0	0	0	0	0	0	19069	0	0
96	A		13781	0	0	0	13781	0	0	0	0	0				19301	1	1	0.00518108	19300	0	0	1	0	0
97	A		13702	2	2	0.0145964	13700	0	0	2	0	0				19212	0	0	0	19212	0	0	0	0	0
98	T		13629	4	6	0.0440238	1	1	2	13623	0	2		-T:2		19151	3	4	0.0208866	1	1	1	19147	0	1		-T:1
99	T		13813	0	0	0	0	0	0	13813	0	0				19374	2	2	0.0103231	1	1	0	19372	0	0
100	A		13734	3	4	0.0291248	13730	1	1	1	0	1		-AG:1		19238	5	6	0.0311883	19232	1	1	3	0	1		-A:1
101	G		13435	3	3	0.0223297	1	1	13432	1	0	0				18776	3	3	0.0159778	1	0	18773	2	0	0
102	A		13440	4	4	0.0297619	13436	0	0	4	0	0				18786	4	4	0.0212925	18782	0	2	2	0	0
103	G		12953	3	3	0.0231607	3	0	12950	0	0	0				17949	6	6	0.033428	2	2	17943	2	0	0
104	G		12742	3	3	0.0235442	1	1	12739	1	0	0				18023	6	6	0.0332908	3	1	18017	2	0	0
105	T		13489	1	1	0.00741345	0	1	0	13488	0	0				18901	3	3	0.0158722	2	1	0	18898	0	0
106	A		13827	3	5	0.0361611	13822	0	1	2	0	2		-A:2		19313	2	3	0.0155336	19310	1	1	0	0	1		-A:1
107	A		13695	1	1	0.00730194	13694	1	0	0	0	0				19139	3	3	0.0156748	19136	0	0	3	0	0
108	A		13613	5	5	0.0367296	13608	0	4	1	0	0				19002	4	4	0.0210504	18998	2	1	1	0	0
109	A		13535	2	2	0.0147765	13533	0	0	2	0	0				18958	2	2	0.0105496	18956	0	1	1	0	0
110	T		13499	2	5	0.0370398	0	0	2	13494	0	3		-T:3		18851	4	4	0.021219	2	2	0	18847	0	0
111	T		13685	0	0	0	0	0	0	13685	0	0				19096	2	2	0.0104734	0	2	0	19094	0	0
112	A		13861	4	4	0.0288579	13857	1	3	0	0	0				19384	4	4	0.0206356	19380	0	3	1	0	0
113	C		13724	3	3	0.0218595	2	13721	1	0	0	0				19142	2	2	0.0104482	0	19140	1	1	0	0
114	A		13811	6	6	0.0434436	13805	0	2	4	0	0				19290	3	3	0.0155521	19287	1	2	0	0	0
115	C		13629	7	7	0.0513611	2	13622	2	3	0	0				19096	3	3	0.0157101	1	19093	1	1	0	0
116	A		13592	3	5	0.0367863	13587	0	3	0	0	2		-AT:2		19079	2	2	0.0104827	19077	1	0	1	0	0
117	T		13553	2	2	0.0147569	2	0	0	13551	0	0				19049	1	1	0.00524962	0	1	0	19048	0	0
118	G		13395	4	4	0.0298619	3	0	13391	1	0	0				18932	6	6	0.0316924	3	0	18926	3	0	0
119	C		13312	3	3	0.0225361	1	13309	0	2	0	0				18731	5	5	0.0266937	4	18726	0	1	0	0
120	A		13465	2	2	0.0148533	13463	0	2	0	0	0				18929	3	5	0.0264145	18924	0	3	0	0	2		-A:2
121	A		13332	0	0	0	13332	0	0	0	0	0				18754	5	5	0.026661	18749	0	3	2	0	0
122	A		12985	2	2	0.0154024	12983	1	0	1	0	0				18360	4	4	0.0217865	18356	1	1	2	0	0
123	C		13208	6	6	0.045427	2	13202	1	3	0	0				18562	4	4	0.0215494	3	18558	0	1	0	0
124	C		13152	4	4	0.0304136	3	13148	1	0	0	0				18511	2	2	0.0108044	2	18509	0	0	0	0
125	T		12908	3	3	0.0232414	0	3	0	12905	0	0				18223	7	7	0.038413	1	5	1	18216	0	0
126	C		13008	1	1	0.00768758	1	13007	0	0	0	0				18356	6	7	0.0381347	2	18349	1	3	0	1		-C:1
127	C		13174	2	2	0.0151814	1	13172	0	1	0	0				18582	5	5	0.0269078	2	18577	2	1	0	0
128	A		13460	0	0	0	13460	0	0	0	0	0				18904	5	5	0.0264494	18899	0	3	2	0	0
129	T		13417	4	4	0.0298129	3	1	0	13413	0	0				18796	3	3	0.0159608	1	1	1	18793	0	0
130	A		13297	2	3	0.0225615	13294	0	1	1	0	1		-AG:1		18653	0	0	0	18653	0	0	0	0	0
131	G		13084	7	7	0.0535005	4	0	13077	3	0	0				18356	0	0	0	0	0	18356	0	0	0
132	A		12968	2	2	0.0154226	12966	0	0	2	0	0				18232	2	2	0.0109697	18230	0	1	1	0	0
133	C		13120	1	1	0.00762195	1	13119	0	0	0	0				18362	3	3	0.0163381	1	18359	1	1	0	0
134	C		13025	6	6	0.0460653	0	13019	1	5	0	0				18247	5	5	0.0274018	3	18242	0	2	0	0
135	G		13051	2	2	0.0153245	1	0	13049	1	0	0				18295	4	5	0.0273299	3	1	18290	0	0	1		-G:1
136	G		12985	3	3	0.0231036	0	1	12982	2	0	0				18218	5	6	0.0329345	0	2	18212	3	0	1		-GT:1
137	T		12705	3	3	0.0236128	1	2	0	12702	0	0				17759	1	1	0.00563095	1	0	0	17758	0	0
138	G		13113	2	2	0.015252	1	1	13111	0	0	0				18360	1	1	0.00544662	1	0	18359	0	0	0
139	T		13002	2	2	0.0153822	1	1	0	13000	0	0				18258	4	4	0.0219082	2	1	1	18254	0	0
140	A		13356	1	8	0.0598982	13348	0	1	0	0	7		-A:5;-AA:2		18772	2	3	0.0159812	18769	0	2	0	0	1		-A:1
141	A		13311	4	4	0.0300503	13307	1	2	1	0	0				18672	3	3	0.0160668	18669	0	2	1	0	0
142	A		13250	4	4	0.0301887	13246	0	2	2	0	0				18650	1	1	0.00536193	18649	0	1	0	0	0
143	A		13200	3	3	0.0227273	13197	0	1	2	0	0				18526	1	1	0.00539782	18525	0	1	0	0	0
144	T		13011	1	1	0.0076858	0	1	0	13010	0	0				18248	1	1	0.00548005	0	1	0	18247	0	0
145	C		13118	2	2	0.0152462	1	13116	0	1	0	0				18379	6	8	0.0435279	5	18371	0	1	0	2		-C:2
146	C		12961	2	2	0.0154309	1	12959	1	0	0	0				18093	9	9	0.049743	2	18084	4	3	0	0
147	C		13167	4	4	0.030379	2	13163	0	2	0	0				18399	5	5	0.0271754	4	18394	0	1	0	0
148	T		13318	4	5	0.0375432	2	1	1	13313	0	1		-T:1		18708	3	3	0.0160359	1	2	0	18705	0	0
149	T		13433	2	2	0.0148887	1	1	0	13431	0	0				18815	5	5	0.0265745	2	3	0	18810	0	0
150	A		13616	2	2	0.0146886	13614	0	1	1	0	0				19081	0	1	0.00524082	19080	0	0	0	0	1		-A:1
151	A		13559	2	2	0.0147504	13557	1	0	1	0	0				18937	2	2	0.0105613	18935	1	0	1	0	0
152	A		13431	5	5	0.0372273	13426	0	3	2	0	0				18875	8	8	0.0423841	18867	6	0	2	0	0
153	C		13473	4	4	0.029689	3	13469	0	1	0	0				19025	5	5	0.0262812	2	19020	1	2	0	0
154	A		13548	1	1	0.00738116	13547	1	0	0	0	0				19065	0	0	0	19065	0	0	0	0	0
155	T		13431	2	5	0.0372273	2	0	0	13426	0	3		-T:3		18925	4	8	0.0422721	3	1	0	18917	0	4		-T:4
156	T		13269	1	1	0.00753636	0	1	0	13268	0	0				18664	4	4	0.0214316	1	3	0	18660	0	0
157	T		13471	4	4	0.0296934	3	1	0	13467	0	0				18981	1	1	0.00526843	0	1	0	18980	0	0
158	A		13711	6	6	0.0437605	13705	0	4	2	0	0				19371	3	4	0.0206494	19367	0	1	2	0	1		-A:1
159	C		13631	4	4	0.0293449	2	13627	1	1	0	0				19121	3	3	0.0156896	1	19118	0	2	0	0
160	T		13681	4	4	0.0292376	0	4	0	13677	0	0				19200	2	2	0.0104167	0	2	0	19198	0	0
161	T		13700	2	2	0.0145985	1	0	1	13698	0	0				19283	8	8	0.0414873	4	2	2	19275	0	0
162	A		13721	7	8	0.0583048	13713	2	2	3	0	1		-A:1		19250	3	4	0.0207792	19246	1	0	2	0	1		-A:1
163	A		13412	3	3	0.022368	13409	0	2	1	0	0				18900	6	6	0.031746	18894	0	3	3	0	0
164	A		13405	0	0	0	13405	0	0	0	0	0				18872	3	3	0.0158966	18869	1	0	2	0	0
165	A		13534	4	4	0.0295552	13530	1	1	2	0	0				19014	1	1	0.00525928	19013	1	0	0	0	0
166	T		13439	8	8	0.0595282	1	7	0	13431	0	0				18802	1	3	0.0159557	1	0	0	18799	0	2		-T:2
167	T		13443	2	2	0.0148776	0	1	1	13441	0	0				18770	3	3	0.015983	2	1	0	18767	0	0
168	T		13464	2	2	0.0148544	1	1	0	13462	0	0				18912	4	4	0.0211506	3	1	0	18908	0	0
169	A		13779	4	4	0.0290297	13775	0	1	3	0	0				19323	2	3	0.0155255	19320	0	0	2	0	1		-A:1
170	A		13612	3	3	0.0220394	13609	1	0	2	0	0				19074	1	1	0.00524274	19073	0	1	0	0	0
171	G		13671	3	3	0.0219443	0	1	13668	2	0	0				19200	2	3	0.015625	0	1	19197	1	0	1		-G:1
172	G		13552	1	1	0.00737898	0	0	13551	1	0	0				19079	5	5	0.0262068	0	2	19074	3	0	0
173	A		13591	9	9	0.0662203	13582	1	7	1	0	0				19076	1	1	0.00524219	19075	0	1	0	0	0
174	G		13749	2	2	0.0145465	0	0	13747	2	0	0				19296	2	2	0.0103648	1	0	19294	1	0	0
175	A		13578	4	4	0.0294594	13574	1	1	2	0	0				19103	4	4	0.0209391	19099	0	3	1	0	0
176	G		13537	7	7	0.0517101	1	0	13530	6	0	0				19015	2	3	0.015777	2	0	19012	0	0	1		-G:1
177	G		13255	6	6	0.0452659	4	0	13249	2	0	0				18936	8652	8652	45.6907	8647	0	10284	5	0	0
178	G		13266	3	3	0.0226142	0	1	13263	2	0	0				18754	1	1	0.0053322	1	0	18753	0	0	0
179	T		13278	4	4	0.030125	2	2	0	13274	0	0				18554	2	2	0.0107793	1	0	1	18552	0	0
180	A		13686	2	3	0.0219202	13683	0	1	1	0	1		-ATC:1		19101	3	3	0.015706	19098	0	2	1	0	0
181	T		13478	4	4	0.029678	2	1	1	13474	0	0				18779	4	4	0.0213004	2	2	0	18775	0	0
182	C		13715	3	3	0.0218739	1	13712	1	1	0	0				19143	1	1	0.00522384	0	19142	1	0	0	0
183	A		13867	1	2	0.0144227	13865	0	1	0	0	1		-A:1		19360	2	2	0.0103306	19358	0	2	0	0	0
184	A		13763	1	1	0.00726586	13762	0	1	0	0	0				19212	2	2	0.0104102	19210	1	0	1	0	0
185	G		13560	3	3	0.0221239	2	1	13557	0	0	0				18942	2	2	0.0105585	2	0	18940	0	0	0
186	C		13643	6	6	0.0439786	2	13637	0	4	0	0				19016	6	6	0.0315524	1	19010	1	4	0	0
187	A		13803	4	4	0.0289792	13799	1	2	1	0	0				19173	4	4	0.0208627	19169	1	1	2	0	0
188	C		13754	5	5	0.0363531	2	13749	0	3	0	0				19133	2	2	0.0104531	1	19131	0	1	0	0
189	A		13821	2	2	0.0144707	13819	0	1	1	0	0				19234	4	4	0.0207965	19230	1	2	1	0	0
190	T		13595	1	1	0.00735565	1	0	0	13594	0	0				18903	1	1	0.00529017	0	1	0	18902	0	0
191	T		13532	5	5	0.0369495	3	2	0	13527	0	0				18813	6	6	0.0318928	3	3	0	18807	0	0
192	A		14008	3	3	0.0214163	14005	0	1	2	0	0				19464	4	7	0.0359638	19457	1	3	0	0	3		-A:3
193	A		13889	0	0	0	13889	0	0	0	0	0				19300	2	2	0.0103627	19298	0	2	0	0	0
194	A		13956	0	0	0	13956	0	0	0	0	0				19345	3	3	0.0155079	19342	0	3	0	0	0
195	A		13930	2	2	0.0143575	13928	0	1	1	0	0				19406	3	3	0.0154591	19403	0	2	1	0	0
196	T		13800	1	1	0.00724638	1	0	0	13799	0	0				19293	1	1	0.00518323	0	1	0	19292	0	0
197	A		13900	0	0	0	13900	0	0	0	0	0				19303	4	4	0.0207222	19299	0	3	1	0	0
198	G		13630	3	3	0.0220103	1	0	13627	2	0	0				18951	1	1	0.00527677	0	0	18950	1	0	0
199	C		13521	7	7	0.0517713	3	13514	2	2	0	0				18805	1	1	0.00531773	0	18804	0	1	0	0
200	T		13725	3	4	0.0291439	2	1	0	13721	0	1		-T:1		19096	3	4	0.0209468	1	1	1	19092	0	1		-T:1
201	T		13565	5	5	0.0368596	0	3	2	13560	0	0				18939	6	6	0.0316807	3	3	0	18933	0	0
202	A		13815	3	3	0.0217155	13812	0	3	0	0	0				19182	6	6	0.0312793	19176	2	2	2	0	0
203	A		13618	4	4	0.0293729	13614	0	2	2	0	0				18943	2	2	0.010558	18941	1	1	0	0	0
204	G		13477	1	1	0.00742005	1	0	13476	0	0	0				18753	4	4	0.0213299	1	1	18749	2	0	0
205	A		13405	1	1	0.0074599	13404	0	0	1	0	0				18641	5	5	0.0268226	18636	2	2	1	0	0
206	C		13486	2	2	0.0148302	1	13484	0	1	0	0				18769	5	5	0.0266397	1	18764	3	1	0	0
207	A		13329	2	2	0.0150049	13327	0	1	1	0	0				18662	6	6	0.0321509	18656	1	2	3	0	0
208	C		13428	1	2	0.0148943	1	13426	0	0	0	1		-C:1		18810	2	2	0.0106326	2	18808	0	0	0	0
209	C		13350	6	6	0.0449438	5	13344	1	0	0	0				18660	1	1	0.00535906	0	18659	0	1	0	0
210	T		13428	2	2	0.0148943	0	2	0	13426	0	0				18801	1	1	0.00531887	0	1	0	18800	0	0
211	T		13418	1	1	0.00745268	0	1	0	13417	0	0				18736	6	6	0.0320239	3	3	0	18730	0	0
212	G		13428	1	1	0.00744713	0	1	13427	0	0	0				18806	2	4	0.0212698	2	0	18802	0	0	2		-G:2
213	C		13303	4	4	0.0300684	0	13299	2	2	0	0				18588	8	8	0.0430385	1	18580	1	6	0	0
214	C		13296	3	3	0.0225632	1	13293	0	2	0	0				18569	2	2	0.0107706	0	18567	0	2	0	0
215	T		13643	1	1	0.00732977	1	0	0	13642	0	0				19015	3	3	0.015777	1	2	0	19012	0	0
216	A		13666	0	0	0	13666	0	0	0	0	0				19057	1	2	0.0104948	19055	0	1	0	0	1		-AG:1
217	G		13421	4	4	0.029804	3	0	13417	1	0	0				18685	1	1	0.00535189	0	0	18684	1	0	0
218	C		13243	6	6	0.045307	2	13237	0	4	0	0				18465	1	2	0.0108313	1	18463	0	0	0	1		-CC:1
219	C		13327	3	3	0.0225107	2	13324	1	0	0	0				18635	3	3	0.0160987	1	18632	0	2	0	0
220	A		13548	2	2	0.0147623	13546	0	2	0	0	0				18926	3	3	0.0158512	18923	0	1	2	0	0
221	C		13296	1	2	0.0150421	0	13294	0	1	0	1		-C:1		18592	5	5	0.0268933	1	18587	2	2	0	0
222	A		13190	2	3	0.0227445	13188	0	1	1	1	0	+C:1			18322	5	8	0.0436634	18317	0	3	2	3	0	+C:3
223	C		13416	4	13	0.0968992	2	13403	0	2	0	9		-C:9		18637	3	17	0.0912164	2	18620	0	1	0	14		-C:14
224	C		13116	0	0	0	0	13116	0	0	0	0				18366	4	4	0.0217794	2	18362	1	1	0	0
225	C		13190	2	2	0.015163	1	13188	0	1	0	0				18438	5	5	0.0271179	2	18433	1	2	0	0
226	C		13234	1	1	0.00755629	1	13233	0	0	0	0				18470	2	2	0.0108284	2	18468	0	0	0	0
227	C		13285	4	4	0.0301091	2	13281	0	2	0	0				18415	3	3	0.0162911	1	18412	1	1	0	0
228	A		13197	1	1	0.00757748	13196	0	0	1	0	0				18286	4	4	0.0218747	18282	1	1	2	0	0
229	C		13451	8	8	0.0594751	2	13443	1	5	0	0				18750	3	3	0.016	1	18747	0	2	0	0
230	G		13301	4	6	0.0451094	3	1	13295	0	0	2		-G:2		18478	5	7	0.0378829	1	0	18471	4	0	2		-G:2
231	G		12993	1	1	0.00769645	0	1	12992	0	0	0				18032	4	4	0.0221828	4	0	18028	0	0	0
232	G		13116	2	2	0.0152486	0	0	13114	2	0	0				18257	1	1	0.00547735	1	0	18256	0	0	0
233	A		13482	1	2	0.0148346	13480	1	0	0	0	1		-A:1		18664	1	1	0.00535791	18663	0	0	1	0	0
234	C		13426	3	3	0.0223447	0	13423	0	3	0	0				18647	6	6	0.0321768	5	18641	0	1	0	0
235	T		13454	2	2	0.0148655	1	0	1	13452	0	0				18666	3	3	0.016072	1	1	1	18663	0	0
236	C		13521	5	5	0.0369795	0	13516	2	3	0	0				18740	6	7	0.0373533	3	18733	2	1	0	1		-CA:1
237	A		13582	2	2	0.0147254	13580	0	1	1	0	0				18722	4	5	0.0267065	18717	0	3	1	0	1		-A:1
238	G		13449	5	5	0.0371775	1	0	13444	4	0	0				18630	9	9	0.0483092	4	2	18621	3	0	0
239	C		13385	3	3	0.0224131	2	13382	1	0	0	0				18550	5	5	0.0269542	2	18545	0	3	0	0
240	A		13504	0	0	0	13504	0	0	0	0	0				18704	4	4	0.0213858	18700	0	2	2	0	0
241	G		13462	7	7	0.0519982	3	1	13455	3	0	0				18702	6	6	0.0320821	1	1	18696	4	0	0
242	T		13066	3	3	0.0229604	1	2	0	13063	0	0				18135	3	3	0.0165426	1	2	0	18132	0	0
243	G		13147	2	2	0.0152126	0	0	13145	2	0	0				18232	3	3	0.0164546	0	0	18229	3	0	0
244	A		13360	1	1	0.00748503	13359	0	0	1	0	0				18461	0	0	0	18461	0	0	0	0	0
245	T		13269	1	1	0.00753636	1	0	0	13268	0	0				18319	4	5	0.0272941	3	1	0	18315	1	0	+A:1
246	A		13372	2	3	0.0224349	13369	0	1	1	0	1		-A:1		18527	2	4	0.0215901	18523	0	0	2	0	2		-A:2
247	A		13364	1	1	0.00748279	13363	0	1	0	0	0				18391	3	3	0.0163123	18388	1	1	1	0	0
248	A		13277	3	3	0.0225955	13274	1	0	2	0	0				18376	1	1	0.00544188	18375	0	1	0	0	0
249	T		13304	0	0	0	0	0	0	13304	0	0				18353	1	1	0.0054487	1	0	0	18352	0	0
250	A		13208	2	2	0.0151423	13206	0	1	1	0	0				18337	2	2	0.0109069	18335	0	0	2	0	0
251	T		13153	0	0	0	0	0	0	13153	0	0				18279	2	2	0.0109415	1	0	1	18277	0	0
252	T		13189	2	2	0.0151642	2	0	0	13187	0	0				18265	2	2	0.0109499	0	0	2	18263	0	0
253	A		13139	3	3	0.0228328	13136	0	3	0	0	0				18197	1	2	0.0109908	18195	0	0	1	0	1		-A:1
254	A		13129	2	2	0.0152335	13127	0	1	1	0	0				18077	1	1	0.00553189	18076	0	1	0	0	0
255	G		13141	2	2	0.0152195	1	0	13139	1	0	0				18136	2	2	0.0110278	1	0	18134	1	0	0
256	C		13154	1	1	0.00760225	0	13153	0	1	0	0				18179	4	5	0.0275043	2	18174	1	1	0	1		-C:1
257	A		13314	3	3	0.0225327	13311	0	3	0	0	0				18425	2	3	0.0162822	18422	0	1	1	0	1		-A:1
258	A		13325	2	2	0.0150094	13323	0	1	1	0	0				18404	1	1	0.0054336	18403	0	0	1	0	0
259	T		13317	5	5	0.037546	2	2	1	13312	0	0				18427	4	4	0.0217073	2	2	0	18423	0	0
260	A		13224	1	2	0.015124	13222	0	0	1	0	1		-A:1		18285	1	4	0.0218759	18281	0	1	0	0	3		-A:3
261	A		13039	0	0	0	13039	0	0	0	0	0				18053	4	4	0.022157	18049	1	0	3	0	0
262	A		13108	0	0	0	13108	0	0	0	0	0				18091	2	2	0.0110552	18089	0	2	0	0	0
263	C		13183	4	4	0.0303421	2	13179	0	2	0	0				18223	4	4	0.0219503	1	18219	0	3	0	0
264	G		13123	2	2	0.0152404	0	0	13121	2	0	0				18079	5	5	0.0276564	3	2	18074	0	0	0
265	A		12935	2	3	0.0231929	12932	0	2	0	0	1		-A:1		17795	5	5	0.0280978	17790	0	2	3	0	0
266	A		12676	3	3	0.0236668	12673	1	2	0	0	0				17456	0	0	0	17456	0	0	0	0	0
267	A		12765	0	0	0	12765	0	0	0	0	0				17599	2	2	0.0113643	17597	0	1	1	0	0
268	G		13105	1	1	0.00763068	0	1	13104	0	0	0				18052	2	2	0.0110791	0	1	18050	1	0	0
269	T		12904	1	1	0.00774954	1	0	0	12903	0	0				17758	2	3	0.0168938	2	0	0	17755	0	1		-T:1
270	T		12883	2	2	0.0155243	1	1	0	12881	0	0				17708	2	2	0.0112943	1	1	0	17706	0	0
271	T		13148	1	1	0.00760572	0	1	0	13147	0	0				18094	3	3	0.0165801	2	1	0	18091	0	0
272	G		13184	4	4	0.0303398	2	0	13180	2	0	0				18172	3	3	0.0165089	2	1	18169	0	0	0
273	A		13211	4	4	0.0302778	13207	1	1	2	0	0				18191	823	824	4.52971	17367	822	1	0	0	1		-A:1
274	C		13264	3	3	0.0226176	2	13261	0	1	0	0				18260	8	8	0.0438116	4	18252	2	2	0	0
275	T		13341	1	1	0.00749569	1	0	0	13340	0	0				18323	0	0	0	0	0	0	18323	0	0
276	A		13200	2	2	0.0151515	13198	1	1	0	0	0				18082	1	1	0.00553036	18081	0	0	1	0	0
277	A		13224	1	1	0.00756201	13223	0	0	1	0	0				18111	0	0	0	18111	0	0	0	0	0
278	G		13346	2	2	0.0149858	0	1	13344	1	0	0				18375	6	6	0.0326531	2	1	18369	3	0	0
279	T		13262	3	5	0.0377017	0	1	2	13257	0	2		-T:2		18200	4	6	0.032967	1	3	0	18194	0	2		-T:2
280	T		13131	1	1	0.00761557	0	1	0	13130	0	0				18039	1	2	0.0110871	0	1	0	18038	1	0	+A:1
281	A		13442	2	3	0.0223181	13439	0	0	2	0	1		-A:1		18504	1	1	0.00540424	18503	0	1	0	0	0
282	T		13412	2	2	0.014912	1	0	1	13410	0	0				18396	3	3	0.0163079	1	2	0	18393	0	0
283	A		13323	2	2	0.0150116	13321	0	1	1	0	0				18259	2	2	0.0109535	18257	1	1	0	0	0
284	C		13160	2	2	0.0151976	2	13158	0	0	0	0				18000	4	5	0.0277778	2	17995	1	1	0	1		-C:1
285	C		13073	2	2	0.0152987	0	13071	1	1	0	0				17899	3	3	0.0167607	2	17896	0	1	0	0
286	T		12944	1	1	0.00772559	1	0	0	12943	0	0				17620	4	4	0.0227015	3	1	0	17616	0	0
287	C		13190	3	3	0.0227445	0	13187	1	2	0	0				18086	3	3	0.0165874	0	18083	2	1	0	0
288	T		13133	1	3	0.0228432	0	1	0	13130	0	2		-T:2		17960	2	5	0.0278396	0	2	0	17955	0	3		-T:3
289	T		13247	1	1	0.00754888	1	0	0	13246	0	0				18119	0	0	0	0	0	0	18119	0	0
290	A		13374	3	3	0.0224316	13371	0	1	2	0	0				18323	3	3	0.0163729	18320	0	3	0	0	0
291	G		13164	3	3	0.0227894	0	0	13161	3	0	0				17967	3	4	0.022263	1	1	17963	1	0	1		-G:1
292	G		12942	1	1	0.00772678	1	0	12941	0	0	0				17675	2	2	0.0113154	0	0	17673	2	0	0
293	G		13025	2	2	0.0153551	2	0	13023	0	0	0				17736	2	2	0.0112765	0	1	17734	1	0	0
294	T		12918	2	2	0.0154823	2	0	0	12916	0	0				17819	2	2	0.011224	1	1	0	17817	0	0
295	T		12926	0	0	0	0	0	0	12926	0	0				17796	5	5	0.0280962	1	2	2	17791	0	0
296	G		12622	7	8	0.0633814	3	1	12614	3	0	1		-GG:1		17269	4	4	0.0231629	1	0	17265	3	0	0
297	G		12887	2	2	0.0155195	1	0	12885	1	0	0				17625	4	4	0.022695	1	1	17621	2	0	0
298	T		13084	2	2	0.0152858	2	0	0	13082	0	0				17818	5	5	0.0280615	3	2	0	17813	0	0
299	A		13354	3	3	0.0224652	13351	0	1	2	0	0				18109	1	3	0.0165663	18106	0	1	0	0	2		-A:2
300	A		13280	1	1	0.00753012	13279	0	1	0	0	0				18065	1	1	0.00553557	18064	0	0	1	0	0
301	A		13300	0	0	0	13300	0	0	0	0	0				18085	1	1	0.00552944	18084	0	0	1	0	0
302	T		13114	1	1	0.00762544	1	0	0	13113	0	0				17825	3	3	0.0168303	3	0	0	17822	0	0
303	T		13055	4	4	0.0306396	1	1	2	13051	0	0				17776	1	1	0.00562556	0	0	1	17775	0	0
304	T		13070	1	1	0.00765111	0	1	0	13069	0	0				17820	4	4	0.0224467	2	2	0	17816	0	0
305	C		13085	3	4	0.0305694	1	13081	0	2	0	1		-C:1		17693	4	4	0.0226078	0	17689	0	4	0	0
306	G		13141	5	5	0.0380489	3	0	13136	2	0	0				17765	1	1	0.00562905	1	0	17764	0	0	0
307	T		13247	4	4	0.0301955	1	2	1	13243	0	0				17879	3	3	0.0167795	1	2	0	17876	0	0
308	G		13075	7	7	0.0535373	3	1	13068	3	0	0				17679	7	7	0.039595	5	1	17672	1	0	0
309	C		12952	8	9	0.0694873	2	12943	0	6	0	1		-C:1		17447	8	9	0.0515848	1	17438	1	6	0	1		-C:1
310	C		13233	3	4	0.0302275	0	13229	1	2	0	1		-CA:1		17877	4	4	0.0223751	1	17873	0	3	0	0
311	A		13296	2	2	0.0150421	13294	0	0	2	0	0				17873	0	1	0.00559503	17872	0	0	0	0	1		-A:1
312	G		13266	3	3	0.0226142	2	1	13263	0	0	0				17877	5	5	0.0279689	3	0	17872	2	0	0
313	C		13005	8	8	0.0615148	2	12997	1	5	0	0				17562	9	11	0.0626352	3	17551	2	4	0	2		-C:2
314	C		13159	1	1	0.00759936	0	13158	1	0	0	0				17708	3	3	0.0169415	2	17705	0	1	0	0
315	A		13210	4	4	0.0302801	13206	0	2	2	0	0				17766	0	0	0	17766	0	0	0	0	0
316	C		13131	2	2	0.0152311	0	13129	0	2	0	0				17718	2	2	0.011288	1	17716	0	1	0	0
317	C		13232	1	1	0.00755744	0	13231	0	1	0	0				17850	4	5	0.0280112	1	17845	0	3	0	1		-CG:1
318	G		13183	1	1	0.00758553	1	0	13182	0	0	0				17772	4	4	0.0225073	1	1	17768	2	0	0
319	C		12996	5	5	0.0384734	1	12991	0	4	0	0				17512	3	3	0.0171311	2	17509	0	1	0	0
320	G		12864	6	6	0.0466418	3	0	12858	3	0	0				17378	2	2	0.0115088	1	0	17376	1	0	0
321	G		13008	1	1	0.00768758	1	0	13007	0	0	0				17651	3	3	0.0169962	1	1	17648	1	0	0
322	T		13075	4	4	0.0305927	2	2	0	13071	0	0				17713	1	1	0.00564557	0	0	1	17712	0	0
323	C		13281	1	1	0.00752955	0	13280	0	1	0	0				17984	3	3	0.0166815	0	17981	2	1	0	0
324	A		13557	2	2	0.0147525	13555	1	1	0	0	0				18312	4	4	0.0218436	18308	0	3	1	0	0
325	T		13501	0	0	0	0	0	0	13501	0	0				18223	3	3	0.0164627	1	2	0	18220	0	0
326	A		13546	1	1	0.00738225	13545	0	1	0	0	0				18342	5	5	0.0272598	18337	0	4	1	0	0
327	C		13246	5	5	0.0377472	2	13241	1	2	0	0				17916	4	4	0.0223264	2	17912	0	2	0	0
328	G		13275	2	2	0.0150659	2	0	13273	0	0	0				17884	4	4	0.0223664	3	0	17880	1	0	0
329	A		13378	2	2	0.0149499	13376	0	2	0	0	0				18177	2	2	0.0110029	18175	0	1	1	0	0
330	T		13178	2	2	0.0151768	1	1	0	13176	0	0				17782	1	2	0.0112473	0	0	1	17780	0	1		-T:1
331	T		13233	6	6	0.0453412	1	1	4	13227	0	0				17896	2	2	0.0111757	2	0	0	17894	0	0
332	A		13348	2	2	0.0149835	13346	1	1	0	0	0				18036	3	4	0.0221779	18032	2	1	0	0	1		-A:1
333	A		13213	1	1	0.0075683	13212	0	1	0	0	0				17831	2	2	0.0112164	17829	0	1	1	0	0
334	C		12678	2	2	0.0157754	1	12676	1	0	0	0				17099	3	3	0.0175449	0	17096	1	2	0	0
335	C		12455	6	6	0.0481734	3	12449	3	0	0	0				16840	9	9	0.0534442	9	16831	0	0	0	0
336	C		13046	7	7	0.0536563	5	13039	1	1	0	0				17679	4	4	0.0226257	3	17675	0	1	0	0
337	A		13630	1	1	0.00733676	13629	0	1	0	0	0				18620	3	3	0.0161117	18617	1	0	2	0	0
338	A		13600	2	2	0.0147059	13598	0	0	2	0	0				18577	2	2	0.010766	18575	0	2	0	0	0
339	A		13483	5	5	0.0370837	13478	1	2	2	0	0				18448	4	4	0.0216826	18444	1	1	2	0	0
340	C		13204	1	1	0.00757346	0	13203	1	0	0	0				18027	5	5	0.0277362	4	18022	0	1	0	0
341	T		13528	4	4	0.0295683	2	2	0	13524	0	0				18526	2	2	0.0107956	0	1	1	18524	0	0
342	A		13719	2	2	0.0145783	13717	0	0	2	0	0				18711	2	4	0.0213778	18707	1	1	0	0	2		-A:2
343	A		13594	2	2	0.0147124	13592	0	1	1	0	0				18535	2	2	0.0107904	18533	0	1	1	0	0
344	T		13367	3	3	0.0224433	2	1	0	13364	0	0				18299	3	3	0.0163943	3	0	0	18296	0	0
345	T		13465	0	0	0	0	0	0	13465	0	0				18453	0	0	0	0	0	0	18453	0	0
346	A		13480	1	1	0.0074184	13479	0	0	1	0	0				18414	0	0	0	18414	0	0	0	0	0
347	T		13096	5	5	0.0381796	4	1	0	13091	0	0				18011	3	3	0.0166565	3	0	0	18008	0	0
348	C		13141	3	3	0.0228293	1	13138	0	2	0	0				17927	8	8	0.0446254	3	17919	0	5	0	0
349	T		12854	4	4	0.0311187	2	1	1	12850	0	0				17622	4	4	0.0226989	2	2	0	17618	0	0
350	T		12582	2	2	0.0158957	2	0	0	12580	0	0				17267	2	2	0.0115828	1	1	0	17265	0	0
351	C		13069	1	1	0.00765169	0	13068	0	1	0	0				17854	2	3	0.016803	1	17851	0	1	0	1		-C:1
352	G		12840	3	3	0.0233645	1	1	12837	1	0	0				17520	3	4	0.0228311	2	0	17516	1	0	1		-G:1
353	G		12558	3	3	0.0238892	1	1	12555	1	0	0				17270	3	3	0.0173712	2	0	17267	1	0	0
354	C		12767	9	9	0.0704942	4	12758	0	5	0	0				17418	8	8	0.0459295	3	17410	1	4	0	0
355	G		13195	7	7	0.0530504	6	0	13188	1	0	0				17978	8	8	0.0444988	6	0	17970	2	0	0
356	T		13146	0	0	0	0	0	0	13146	0	0				17920	4	4	0.0223214	1	2	1	17916	0	0
357	A		13308	1	3	0.0225428	13305	0	1	0	0	2		-A:1;-AA:1		18194	1	3	0.016489	18191	0	0	1	0	2		-A:1;-AA:1
358	A		13287	0	0	0	13287	0	0	0	0	0				18122	1	1	0.00551815	18121	0	0	1	0	0
359	A		13136	3	3	0.022838	13133	1	1	1	0	0				17860	4	4	0.0223964	17856	2	1	1	0	0
360	A		12998	2	2	0.015387	12996	1	1	0	0	0				17764	5	5	0.0281468	17759	3	0	2	0	0
361	C		13406	2	2	0.0149187	2	13404	0	0	0	0				18216	2	2	0.0109794	1	18214	0	1	0	0
362	G		13279	1	1	0.00753069	1	0	13278	0	0	0				18033	3	3	0.0166362	0	2	18030	1	0	0
363	T		13401	1	1	0.00746213	1	0	0	13400	0	0				18142	3	3	0.0165362	2	1	0	18139	0	0
364	G		13282	1	1	0.00752899	0	0	13281	1	0	0				18056	6	6	0.03323	5	0	18050	1	0	0
365	T		13081	4	4	0.0305787	1	2	1	13077	0	0				17757	2	2	0.0112632	0	2	0	17755	0	0
366	C		13007	3	3	0.0230645	1	13004	0	2	0	0				17725	7	10	0.0564175	2	17715	3	2	0	3		-C:3
367	A		13504	6	6	0.0444313	13498	0	3	3	0	0				18476	5	5	0.0270621	18471	0	3	2	0	0
368	A		13466	4	4	0.0297044	13462	0	3	1	0	0				18352	1	1	0.005449	18351	0	0	1	0	0
369	C		13213	3	3	0.0227049	2	13210	0	1	0	0				17920	2	2	0.0111607	2	17918	0	0	0	0
370	T		13563	5	6	0.044238	3	2	0	13557	0	1		-T:1		18318	3	3	0.0163773	1	1	1	18315	0	0
371	A		13832	0	12	0.0867553	13820	0	0	0	0	12		-ATAA:12		18781	2	20	0.106491	18761	0	1	1	0	18		-ATAA:18
372	T		13624	4	5	0.0366999	2	1	1	13619	0	1		-T:1		18525	2	2	0.0107962	2	0	0	18523	0	0
373	A		13771	0	3	0.0217849	13768	0	0	0	0	3		-A:3		18717	0	2	0.0106855	18715	0	0	0	0	2		-A:2
374	A		13668	1	1	0.00731636	13667	1	0	0	0	0				18542	1	1	0.00539316	18541	1	0	0	0	0
375	A		13592	2	2	0.0147145	13590	0	0	2	0	0				18489	4	4	0.0216345	18485	1	0	3	0	0
376	T		13535	4	4	0.029553	1	2	1	13531	0	0				18332	2	2	0.0109099	1	1	0	18330	0	0
377	A		13607	2	2	0.0146983	13605	1	1	0	0	0				18482	3	7	0.0378747	18475	1	2	0	0	4		-A:4
378	A		13492	2	2	0.0148236	13490	0	0	2	0	0				18229	2	2	0.0109715	18227	0	0	2	0	0
379	A		13618	4	4	0.0293729	13614	2	1	1	0	0				18453	3	3	0.0162575	18450	1	1	1	0	0
380	T		13560	4	4	0.0294985	2	0	2	13556	0	0				18425	4	4	0.0217096	3	1	0	18421	0	0
381	A		13730	2	2	0.0145666	13728	0	0	2	0	0				18657	6	9	0.0482393	18648	2	0	4	0	3		-A:3
382	A		13605	3	3	0.0220507	13602	0	0	3	0	0				18465	3	3	0.016247	18462	0	2	1	0	0
383	A		13649	5	5	0.0366327	13644	1	1	3	0	0				18519	2	2	0.0107997	18517	0	2	0	0	0
384	T		13509	2	2	0.0148049	0	2	0	13507	0	0				18351	4	4	0.0217972	2	2	0	18347	0	0
385	A		13711	1	1	0.00729341	13710	0	1	0	0	0				18663	6	7	0.0375074	18656	2	1	3	0	1		-AG:1
386	G		13451	5	5	0.037172	0	1	13446	4	0	0				18283	5	5	0.0273478	2	1	18278	2	0	0
387	A		13382	0	0	0	13382	0	0	0	0	0				18267	5	5	0.0273718	18262	1	2	2	0	0
388	A		13457	4	4	0.0297243	13453	1	3	0	0	0				18367	3	3	0.0163336	18364	0	3	0	0	0
389	T		13326	1	1	0.00750413	1	0	0	13325	0	0				18118	0	0	0	0	0	0	18118	0	0
390	T		13328	2	2	0.015006	1	1	0	13326	0	0				18065	2	2	0.0110711	1	1	0	18063	0	0
391	A		13543	2	4	0.0295356	13539	0	0	2	0	2		-A:2		18443	2	4	0.0216884	18439	0	2	0	0	2		-A:2
392	A		13397	2	2	0.0149287	13395	0	1	1	0	0				18310	1	1	0.0054615	18309	0	0	1	0	0
393	A		13344	4	4	0.029976	13340	2	2	0	0	0				18232	3	3	0.0164546	18229	1	2	0	0	0
394	A		13417	3	3	0.0223597	13414	1	1	1	0	0				18253	3	3	0.0164357	18250	1	0	2	0	0
395	T		13203	1	1	0.00757404	0	0	1	13202	0	0				17987	3	4	0.0222383	1	0	2	17983	0	1		-T:1
396	C		13304	4	4	0.0300661	3	13300	0	1	0	0				18183	4	7	0.0384975	4	18176	0	0	0	3		-C:3
397	C		13286	3	3	0.0225802	0	13283	2	1	0	0				18252	6	6	0.0328731	1	18246	0	5	0	0
398	A		13350	1	1	0.00749064	13349	0	0	1	0	0				18281	6	6	0.032821	18275	0	2	4	0	0
399	A		13327	6	6	0.0450214	13321	0	3	3	0	0				18229	2	2	0.0109715	18227	0	1	1	0	0
400	C		13506	3	3	0.0222124	2	13503	0	1	0	0				18466	4	4	0.0216614	2	18462	1	1	0	0
401	T		13327	2	3	0.0225107	0	2	0	13324	0	1		-T:1		18184	3	4	0.0219974	3	0	0	18180	0	1		-T:1
402	T		13391	0	1	0.0074677	0	0	0	13390	0	1		-TA:1		18344	2	3	0.0163541	0	2	0	18341	0	1		-TA:1
403	A		13627	0	0	0	13627	0	0	0	0	0				18672	2	2	0.0107112	18670	1	1	0	0	0
404	T		13552	3	3	0.022137	2	1	0	13549	0	0				18497	1	1	0.00540628	1	0	0	18496	0	0
405	A		13611	3	3	0.022041	13608	0	1	2	0	0				18573	3	3	0.0161525	18570	1	1	1	0	0
406	T		13477	4	5	0.0371002	1	2	1	13472	0	1		-T:1		18384	4	4	0.0217581	1	3	0	18380	0	0
407	G		13475	3	3	0.0222635	2	0	13472	1	0	0				18454	4	4	0.0216755	3	0	18450	1	0	0
408	T		13453	3	3	0.0222999	2	1	0	13450	0	0				18421	2	2	0.0108572	1	1	0	18419	0	0
409	G		13474	2	2	0.0148434	1	0	13472	1	0	0				18441	4	5	0.0271135	2	1	18437	1	1	0	+A:1
410	A		13703	4	5	0.0364884	13698	0	3	1	0	1		-A:1		18705	4	6	0.032077	18699	2	1	1	0	2		-A:2
411	A		13606	0	0	0	13606	0	0	0	0	0				18568	2	2	0.0107712	18566	0	2	0	0	0
412	A		13580	0	0	0	13580	0	0	0	0	0				18438	4	4	0.0216943	18434	0	4	0	0	0
413	A		13659	2	2	0.0146424	13657	1	0	1	0	0				18536	1	1	0.00539491	18535	0	1	0	0	0
414	T		13545	0	0	0	0	0	0	13545	0	0				18440	1	2	0.010846	0	1	0	18438	0	1		-T:1
415	T		13535	1	1	0.00738825	0	1	0	13534	0	0				18368	3	3	0.0163328	3	0	0	18365	0	0
416	C		13603	4	4	0.0294053	3	13599	1	0	0	0				18617	2	2	0.0107429	1	18615	1	0	0	0
417	A		13926	1	1	0.00718081	13925	0	1	0	0	0				18945	2	2	0.0105569	18943	0	1	1	0	0
418	T		13934	0	0	0	0	0	0	13934	0	0				18957	2	2	0.0105502	0	2	0	18955	0	0
419	T		13804	5	5	0.0362214	2	3	0	13799	0	0				18859	2	2	0.010605	1	1	0	18857	0	0
420	G		13739	2	2	0.0145571	2	0	13737	0	0	0				18727	1	4	0.0213595	0	1	18723	0	0	3		-G:3
421	T		13815	2	5	0.0361925	0	1	1	13810	0	3		-T:3		18809	4	5	0.026583	3	1	0	18804	0	1		-T:1
422	T		13932	1	1	0.00717772	0	1	0	13931	0	0				18967	1	1	0.00527232	0	1	0	18966	0	0
423	A		14117	1	1	0.00708366	14116	0	0	1	0	0				19201	5	5	0.0260403	19196	0	4	1	0	0
424	G		13785	3	3	0.0217628	1	0	13782	2	0	0				18666	8	9	0.048216	2	1	18657	5	0	1		-G:1
425	G		13521	3	3	0.0221877	2	0	13518	1	0	0				18277	4	4	0.0218854	1	2	18273	1	0	0
426	A		13849	0	0	0	13849	0	0	0	0	0				18675	4	4	0.021419	18671	1	2	1	0	0
427	C		13695	3	3	0.0219058	2	13692	1	0	0	0				18544	1	1	0.00539258	1	18543	0	0	0	0
428	C		13714	3	3	0.0218755	2	13711	0	1	0	0				18530	6	6	0.0323799	2	18524	2	2	0	0
429	T		14023	4	4	0.0285246	2	2	0	14019	0	0				18882	8	8	0.0423684	1	6	1	18874	0	0
430	A		14163	0	1	0.00706065	14162	0	0	0	0	1		-A:1		19179	2	5	0.0260702	19174	1	1	0	0	3		-A:3
431	A		14015	1	1	0.00713521	14014	1	0	0	0	0				18928	0	0	0	18928	0	0	0	0	0
432	A		13999	1	1	0.00714337	13998	0	1	0	0	0				18920	5	5	0.0264271	18915	2	2	1	0	0
433	C		14137	1	1	0.00707364	0	14136	0	1	0	0				19157	3	3	0.0156601	2	19154	0	1	0	0
434	T		14057	2	2	0.0142278	1	1	0	14055	0	0				18923	1	1	0.00528457	0	1	0	18922	0	0
435	C		14089	3	3	0.0212932	1	14086	2	0	0	0				18982	4	6	0.0316089	1	18976	0	3	0	2		-C:2
436	A		14306	2	2	0.0139801	14304	0	0	2	0	0				19276	2	2	0.0103756	19274	0	1	1	0	0
437	A		14205	2	2	0.0140795	14203	0	2	0	0	0				19121	7	7	0.036609	19114	1	3	3	0	0
438	T		14218	3	3	0.0211	1	2	0	14215	0	0				19119	3	3	0.0156912	0	1	2	19116	0	0
439	A		14498	3	3	0.0206925	14495	0	2	1	0	0				19435	1	1	0.00514536	19434	0	1	0	0	0
440	A		14373	2	2	0.013915	14371	0	2	0	0	0				19351	3	3	0.0155031	19348	0	2	1	0	0
441	C		14167	1	1	0.00705866	1	14166	0	0	0	0				19149	6	6	0.0313332	4	19143	0	2	0	0
442	G		14094	2	2	0.0141904	0	1	14092	1	0	0				19032	4	4	0.0210172	3	0	19028	1	0	0
443	A		14260	2	2	0.0140252	14258	0	1	1	0	0				19176	2	3	0.0156446	19173	0	0	2	0	1		-A:1
444	A		14091	3	3	0.0212902	14088	0	2	1	0	0				19000	2	2	0.0105263	18998	0	1	1	0	0
445	A		14162	0	0	0	14162	0	0	0	0	0				19060	5	5	0.0262329	19055	0	2	3	0	0
446	G		14188	2	2	0.0140964	1	0	14186	1	0	0				19143	5	5	0.0261192	1	1	19138	3	0	0
447	T		14244	2	2	0.014041	0	0	2	14242	0	0				19252	5	5	0.0259713	2	3	0	19247	0	0
448	A		14475	1	2	0.0138169	14473	1	0	0	0	1		-A:1		19597	2	2	0.0102056	19595	0	2	0	0	0
449	A		14468	5	5	0.034559	14463	1	3	1	0	0				19464	2	2	0.0102754	19462	0	2	0	0	0
450	T		14178	2	2	0.0141064	0	1	1	14176	0	0				19128	2	2	0.0104559	2	0	0	19126	0	0
451	T		14098	2	2	0.0141864	0	1	1	14096	0	0				18982	2	2	0.0105363	1	1	0	18980	0	0
452	C		14375	3	3	0.0208696	1	14372	0	2	0	0				19361	2	2	0.01033	1	19359	1	0	0	0
453	T		14491	3	3	0.0207025	2	1	0	14488	0	0				19495	2	3	0.0153886	2	0	0	19492	0	1		-T:1
454	A		14746	1	1	0.0067815	14745	0	1	0	0	0				19831	2	2	0.0100852	19829	0	1	1	0	0
455	G		14458	4	4	0.0276663	2	1	14454	1	0	0				19512	2	2	0.0102501	0	0	19510	2	0	0
456	T		14345	4	4	0.0278843	2	2	0	14341	0	0				19344	2	2	0.0103391	2	0	0	19342	0	0
457	C		14277	4	4	0.0280171	2	14273	0	2	0	0				19208	3	3	0.0156185	0	19205	1	2	0	0
458	A		14469	3	3	0.020734	14466	0	0	3	0	0				19619	3	3	0.0152913	19616	0	2	1	0	0
459	T		14321	2	2	0.0139655	2	0	0	14319	0	0				19382	3	4	0.0206377	1	2	0	19378	0	1		-T:1
460	T		14071	0	1	0.00710682	0	0	0	14071	1	0	+TA:1			19045	3	3	0.0157522	1	1	1	19042	0	0
461	T		14612	4	4	0.0273748	3	1	0	14608	0	0				19695	1	1	0.00507743	0	1	0	19694	0	0
462	A		14821	5	5	0.0337359	14816	0	4	1	0	0				20008	2	2	0.009996	20006	0	1	1	0	0
463	T		14651	1	1	0.00682547	0	1	0	14650	0	0				19763	4	5	0.0252998	2	2	0	19758	0	1		-T:1
464	A		14656	1	2	0.0136463	14654	1	0	0	0	1		-A:1		19806	3	6	0.0302939	19800	1	2	0	0	3		-A:3
465	A		14420	4	4	0.0277393	14416	1	1	2	0	0				19499	1	1	0.00512847	19498	0	0	1	0	0
466	T		14472	1	1	0.00690989	0	1	0	14471	0	0				19484	3	3	0.0153972	1	1	1	19481	0	0
467	A		14550	0	0	0	14550	0	0	0	0	0				19677	9	9	0.0457387	19668	2	3	4	0	0
468	C		14403	2	2	0.013886	0	14401	0	2	0	0				19447	2	2	0.0102844	0	19445	0	2	0	0
469	A		14450	1	1	0.00692042	14449	0	0	1	0	0				19459	5	5	0.0256951	19454	1	1	3	0	0
470	C		14544	5	7	0.0481298	2	14537	0	3	0	2		-C:2		19592	7	7	0.0357289	2	19585	0	5	0	0
471	G		14248	6	6	0.0421112	4	0	14242	2	0	0				19213	6	6	0.0312289	3	0	19207	3	0	0
472	A		14425	6	6	0.0415945	14419	1	1	4	0	0				19473	5	5	0.0256766	19468	0	1	4	0	0
473	C		14388	4	4	0.0278009	2	14384	0	2	0	0				19384	2	2	0.0103178	0	19382	1	1	0	0
474	A		14385	0	0	0	14385	0	0	0	0	0				19433	3	3	0.0154377	19430	1	2	0	0	0
475	G		14077	2	2	0.0142076	1	0	14075	1	0	0				19122	3	3	0.0156887	1	1	19119	1	0	0
476	C		14030	4	4	0.0285103	1	14026	1	2	0	0				19015	2	2	0.010518	2	19013	0	0	0	0
477	T		14195	5	5	0.0352237	2	3	0	14190	0	0				19194	2	2	0.0104199	1	0	1	19192	0	0
478	A		14280	1	3	0.0210084	14277	0	1	0	0	2		-A:2		19451	2	4	0.0205645	19447	1	0	1	0	2		-A:2
479	A		14087	3	3	0.0212962	14084	2	1	0	0	0				19168	1	1	0.00521703	19167	0	0	1	0	0
480	G		13806	1	1	0.00724323	0	1	13805	0	0	0				18802	1	1	0.00531858	1	0	18801	0	0	0
481	A		13758	3	3	0.0218055	13755	1	1	1	0	0				18694	4	4	0.0213972	18690	1	2	1	0	0
482	C		13612	1	1	0.00734646	1	13611	0	0	0	0				18445	3	5	0.0271076	3	18440	0	0	0	2		-C:2
483	C		13376	4	4	0.0299043	1	13372	1	2	0	0				18170	2	2	0.0110072	1	18168	0	1	0	0
484	C		13692	4	4	0.0292141	2	13688	2	0	0	0				18674	6	6	0.0321302	4	18668	2	0	0	0
485	A		14093	4	5	0.0354786	14088	1	1	2	0	1		-A:1		19171	4	5	0.0260811	19166	0	2	2	0	1		-A:1
486	A		13836	0	0	0	13836	0	0	0	0	0				18911	1	1	0.00528793	18910	0	0	1	0	0
487	A		13573	2	2	0.0147351	13571	2	0	0	0	0				18548	2	2	0.0107828	18546	0	0	2	0	0
488	C		13954	1	1	0.0071664	0	13953	0	1	0	0				19051	1	1	0.00524907	0	19050	1	0	0	0
489	T		13613	3	3	0.0220378	1	2	0	13610	0	0				18644	4	4	0.0214546	1	2	1	18640	0	0
490	G		13427	2	3	0.022343	1	0	13424	1	0	1		-G:1		18349	6	8	0.0435991	3	0	18341	3	0	2		-G:1;-GG:1
491	G		13167	5	5	0.0379737	3	0	13162	2	0	0				17906	5	5	0.0279236	2	0	17901	3	0	0
492	G		13497	4	4	0.0296362	3	0	13493	1	0	0				18420	1	1	0.00542888	0	0	18419	1	0	0
493	A		14060	0	0	0	14060	0	0	0	0	0				19066	3	3	0.0157348	19063	0	3	0	0	0
494	T		14009	0	1	0.00713827	0	0	0	14008	0	1		-T:1		19056	2	5	0.0262385	0	2	0	19051	0	3		-T:3
495	T		14098	1	1	0.0070932	0	1	0	14097	0	0				19261	3	3	0.0155755	0	1	2	19258	0	0
496	A		14257	6	6	0.0420846	14251	1	2	3	0	0				19429	3	3	0.0154408	19426	1	2	0	0	0
497	G		13931	2	2	0.0143565	1	0	13929	1	0	0				18940	2	2	0.0105597	0	2	18938	0	0	0
498	A		14039	3	3	0.021369	14036	0	3	0	0	0				19151	1	1	0.00522166	19150	0	0	1	0	0
499	T		13971	2	2	0.0143154	0	2	0	13969	0	0				19031	3	3	0.0157638	1	1	1	19028	0	0
500	A		14041	1	2	0.014244	14040	0	1	0	1	0	+C:1			19100	3	3	0.0157068	19097	0	2	1	0	0
501	C		13596	5	8	0.0588408	4	13588	0	1	0	3		-C:2;-CC:1		18545	6	13	0.0700998	2	18532	2	2	0	7		-C:7
502	C		13353	1	1	0.00748895	0	13352	0	1	0	0				18271	4	4	0.0218926	2	18267	1	1	0	0
503	C		13399	4	4	0.029853	1	13395	1	2	0	0				18350	10	10	0.0544959	4	18340	2	4	0	0
504	C		13580	9	9	0.0662739	6	13571	1	2	0	0				18530	4	4	0.0215866	3	18526	0	1	0	0
505	A		13618	0	0	0	13618	0	0	0	0	0				18672	1	2	0.0107112	18670	0	1	0	0	1		-A:1
506	C		13784	1	1	0.00725479	1	13783	0	0	0	0				18882	4	4	0.0211842	1	18878	1	2	0	0
507	T		13659	2	2	0.0146424	2	0	0	13657	0	0				18730	3	3	0.0160171	2	1	0	18727	0	0
508	A		13784	0	0	0	13784	0	0	0	0	0				18811	2	2	0.0106321	18809	0	2	0	0	0
509	T		13781	4	4	0.0290255	2	2	0	13777	0	0				18784	2	2	0.0106474	0	2	0	18782	0	0
510	G		13749	4	5	0.0363663	1	1	13744	2	0	1		-G:1		18709	5	5	0.0267251	2	3	18704	0	0	0
511	C		13758	3	3	0.0218055	1	13755	1	1	0	0				18735	3	3	0.0160128	1	18732	0	2	0	0
512	T		13667	1	2	0.0146338	1	0	0	13665	0	1		-T:1		18658	0	1	0.00535963	0	0	0	18657	0	1		-T:1
513	T		13762	4	4	0.0290655	2	1	1	13758	0	0				18735	3	3	0.0160128	1	1	1	18732	0	0
514	A		13962	1	2	0.0143246	13960	0	1	0	0	1		-A:1		19029	1	1	0.00525514	19028	1	0	0	0	0
515	G		13688	3	3	0.021917	2	0	13685	1	0	0				18685	4	4	0.0214075	2	0	18681	2	0	0
516	C		13628	0	0	0	0	13628	0	0	0	0				18551	7	8	0.0431244	4	18543	1	2	0	1		-C:1
517	C		13715	7	7	0.051039	6	13708	0	1	0	0				18703	2	2	0.0106935	1	18701	0	1	0	0
518	A		13951	4	4	0.0286718	13947	1	0	3	0	0				19035	2	2	0.010507	19033	0	2	0	0	0
519	T		13878	0	0	0	0	0	0	13878	0	0				18905	6	6	0.0317376	1	3	2	18899	0	0
520	A		13927	3	6	0.0430818	13921	0	3	0	0	3		-A:3		18983	1	6	0.0316072	18977	1	0	0	0	5		-A:5
521	A		13809	1	1	0.00724165	13808	0	1	0	0	0				18874	2	2	0.0105966	18872	0	1	1	0	0
522	A		13796	3	3	0.0217454	13793	3	0	0	0	0				18839	3	3	0.0159244	18836	0	1	2	0	0
523	C		13633	4	4	0.0293406	1	13629	3	0	0	0				18630	3	3	0.0161031	1	18627	0	2	0	0
524	C		13560	0	0	0	0	13560	0	0	0	0				18576	3	3	0.0161499	1	18573	0	2	0	0
525	T		13635	3	3	0.0220022	0	3	0	13632	0	0				18752	1	1	0.00533276	1	0	0	18751	0	0
526	A		13607	1	5	0.0367458	13602	0	1	0	0	4		-A:4		18603	3	5	0.0268774	18598	0	1	2	0	2		-A:2
527	A		13555	4	4	0.0295094	13551	1	1	2	0	0				18612	3	3	0.0161186	18609	1	0	2	0	0
528	A		13652	2	2	0.0146499	13650	0	0	2	0	0				18730	2	2	0.0106781	18728	0	1	1	0	0
529	T		13613	2	2	0.0146918	1	1	0	13611	0	0				18649	1	2	0.0107244	1	0	0	18647	0	1		-T:1
530	A		13700	1	2	0.0145985	13698	0	0	1	0	1		-A:1		18721	2	2	0.0106832	18719	0	1	1	0	0
531	A		13671	2	2	0.0146295	13669	0	1	1	0	0				18695	2	2	0.010698	18693	0	0	2	0	0
532	T		13578	1	2	0.0147297	1	0	0	13576	0	1		-T:1		18581	0	0	0	0	0	0	18581	0	0
533	T		13527	1	1	0.00739262	0	1	0	13526	0	0				18511	10	10	0.0540219	3	5	2	18501	0	0
534	A		13819	2	2	0.0144728	13817	0	0	2	0	0				19008	3	3	0.0157828	19005	0	2	1	0	0
535	A		13722	2	2	0.0145751	13720	0	2	0	0	0				18841	3	3	0.0159227	18838	1	0	2	0	0
536	A		13678	1	2	0.014622	13677	0	1	0	1	0	+T:1			18808	3	3	0.0159507	18805	0	2	1	0	0
537	T		13658	0	1	0.00732172	0	0	0	13657	0	1		-T:1		18760	1	2	0.010661	1	0	0	18758	0	1		-T:1
538	T		13424	0	0	0	0	0	0	13424	0	0				18429	3	3	0.0162787	3	0	0	18426	0	0
539	T		13454	2	2	0.0148655	2	0	0	13452	0	0				18548	2	2	0.0107828	0	2	0	18546	0	0
540	A		13889	3	3	0.0215998	13886	0	1	2	0	0				19096	3	3	0.0157101	19093	0	1	2	0	0
541	A		13915	4	4	0.028746	13911	0	3	1	0	0				19108	4	4	0.0209336	19104	0	2	2	0	0
542	C		13757	2	2	0.0145381	2	13755	0	0	0	0				18899	5	5	0.0264564	4	18894	0	1	0	0
543	A		13826	2	3	0.0216982	13823	0	0	2	0	1		-A:1		19012	3	3	0.0157795	19009	0	3	0	0	0
544	A		13684	0	0	0	13684	0	0	0	0	0				18757	3	3	0.015994	18754	1	1	1	0	0
545	A		13604	1	1	0.00735078	13603	0	1	0	0	0				18576	3	3	0.0161499	18573	2	0	1	0	0
546	A		13583	0	0	0	13583	0	0	0	0	0				18612	2	2	0.0107458	18610	1	1	0	0	0
547	C		13826	3	3	0.0216982	3	13823	0	0	0	0				18898	5	5	0.0264578	3	18893	0	2	0	0
548	T		13722	3	3	0.0218627	1	2	0	13719	0	0				18674	4	4	0.0214202	1	3	0	18670	0	0
549	A		13823	2	2	0.0144686	13821	0	1	1	0	0				18858	1	1	0.00530279	18857	0	1	0	0	0
550	T		13726	3	3	0.0218563	2	1	0	13723	0	0				18760	4	4	0.021322	3	1	0	18756	0	0
551	T		13695	2	2	0.0146039	0	1	1	13693	0	0				18733	2	2	0.0106763	1	0	1	18731	0	0
552	T		13737	0	0	0	0	0	0	13737	0	0				18714	1	1	0.00534359	0	1	0	18713	0	0
553	G		13718	4	5	0.0364485	1	2	13713	1	0	1		-G:1		18777	2	2	0.0106513	0	0	18775	2	0	0
554	C		13636	2	2	0.0146671	2	13634	0	0	0	0				18646	11	12	0.064357	5	18634	1	5	0	1		-C:1
555	C		13698	1	1	0.00730034	0	13697	1	0	0	0				18731	9	9	0.0480487	2	18722	3	4	0	0
556	A		13811	3	3	0.0217218	13808	0	2	1	0	0				18881	8	9	0.047667	18872	0	4	4	0	1		-AG:1
557	G		13703	5	5	0.0364884	3	0	13698	2	0	0				18784	4	4	0.0212947	0	1	18780	3	0	0
558	A		13618	1	1	0.00734322	13617	0	1	0	0	0				18617	5	5	0.0268572	18612	0	2	3	0	0
559	G		13586	3	3	0.0220816	1	2	13583	0	0	0				18602	6	6	0.0322546	2	1	18596	3	0	0
560	A		13414	2	2	0.0149098	13412	1	1	0	0	0				18347	2	2	0.010901	18345	0	0	2	0	0
561	A		13432	2	2	0.0148898	13430	0	1	1	0	0				18425	2	2	0.0108548	18423	0	1	1	0	0
562	C		13540	4	4	0.0295421	3	13536	1	0	0	0				18596	4	4	0.02151	3	18592	1	0	0	0
563	T		13472	2	2	0.0148456	2	0	0	13470	0	0				18544	2	2	0.0107852	1	1	0	18542	0	0
564	A		13505	4	4	0.0296187	13501	0	2	2	0	0				18541	5	5	0.0269673	18536	0	1	4	0	0
565	C		13544	3	3	0.02215	2	13541	0	1	0	0				18613	6	7	0.0376081	1	18606	4	1	0	1		-C:1
566	T		13552	3	3	0.022137	0	2	1	13549	0	0				18612	5	5	0.0268644	1	3	1	18607	0	0
567	A		13559	2	2	0.0147504	13557	0	1	1	0	0				18594	1	2	0.0107562	18592	0	1	0	0	1		-A:1
568	G		13314	4	4	0.0300436	0	3	13310	1	0	0				18313	1	1	0.0054606	0	0	18312	1	0	0
569	C		13299	0	0	0	0	13299	0	0	0	0				18325	5	5	0.0272851	4	18320	0	1	0	0
570	C		13433	1	1	0.00744435	0	13432	0	1	0	0				18418	3	3	0.0162884	1	18415	0	2	0	0
571	A		13545	1	1	0.0073828	13544	0	0	1	0	0				18619	1	1	0.00537086	18618	0	1	0	0	0
572	T		13540	2	2	0.014771	1	1	0	13538	0	0				18597	1	1	0.00537721	1	0	0	18596	0	0
573	A		13449	2	2	0.014871	13447	1	1	0	0	0				18482	2	2	0.0108213	18480	0	2	0	0	0
574	G		13301	3	3	0.0225547	1	0	13298	2	0	0				18380	3	3	0.0163221	1	0	18377	2	0	0
575	C		13327	3	3	0.0225107	0	13324	1	2	0	0				18404	6	6	0.0326016	1	18398	2	3	0	0
576	T		13301	1	1	0.00751823	0	0	1	13300	0	0				18367	5	5	0.0272227	2	3	0	18362	0	0
577	T		13298	2	2	0.0150399	1	1	0	13296	0	0				18346	3	3	0.0163523	2	1	0	18343	0	0
578	A		13418	2	9	0.0670741	13409	0	0	2	0	7		-A:7		18490	2	7	0.0378583	18483	0	0	2	0	5		-A:4;-AA:1
579	A		13272	6	6	0.045208	13266	0	4	2	0	0				18323	4	4	0.0218305	18319	1	3	0	0	0
580	A		13150	4	4	0.0304183	13146	1	3	0	0	0				18134	0	0	0	18134	0	0	0	0	0
581	A		12929	3	3	0.0232037	12926	1	1	1	0	0				17834	8	8	0.0448581	17826	3	3	2	0	0
582	C		13344	0	0	0	0	13344	0	0	0	0				18467	4	4	0.0216603	1	18463	2	1	0	0
583	T		13181	0	0	0	0	0	0	13181	0	0				18292	3	3	0.0164006	2	1	0	18289	0	0
584	C		13301	4	4	0.0300729	0	13297	1	3	0	0				18477	1	2	0.0108243	0	18475	1	0	0	1		-C:1
585	A		13413	3	5	0.0372773	13408	0	3	0	0	2		-A:2		18552	2	3	0.0161708	18549	0	1	1	0	1		-A:1
586	A		13435	2	2	0.0148865	13433	0	2	0	0	0				18525	5	5	0.0269906	18520	1	3	1	0	0
587	A		13319	5	5	0.0375404	13314	2	2	1	0	0				18363	4	4	0.0217829	18359	1	3	0	0	0
588	G		13213	5	5	0.0378415	2	0	13208	3	0	0				18203	5	5	0.027468	3	0	18198	2	0	0
589	G		13056	1	1	0.00765931	0	0	13055	1	0	0				17984	2	2	0.011121	2	0	17982	0	0	0
590	A		13138	3	3	0.0228345	13135	1	1	1	0	0				18170	1	1	0.00550358	18169	0	1	0	0	0
591	C		13436	2	2	0.0148854	2	13434	0	0	0	0				18497	2	2	0.0108126	0	18495	1	1	0	0
592	T		13374	1	1	0.00747719	0	1	0	13373	0	0				18398	1	1	0.00543537	1	0	0	18397	0	0
593	T		13419	1	1	0.00745212	0	1	0	13418	0	0				18433	5	5	0.0271253	0	5	0	18428	0	0
594	G		13253	3	7	0.0528182	2	1	13246	0	0	4		-G:4		18250	2	6	0.0328767	1	1	18244	0	0	4		-G:4
595	G		13183	6	6	0.0455132	2	1	13177	3	0	0				18163	9	9	0.0495513	4	2	18154	3	0	0
596	C		13323	8	8	0.0600465	2	13315	1	5	0	0				18422	9	12	0.0651395	1	18410	0	8	0	3		-C:3
597	G		13427	3	3	0.022343	0	0	13424	3	0	0				18453	3	3	0.0162575	1	0	18450	2	0	0
598	G		13406	7	7	0.0522154	2	1	13399	4	0	0				18391	2	2	0.0108749	2	0	18389	0	0	0
599	T		13572	0	0	0	0	0	0	13572	0	0				18658	5	5	0.0267982	3	2	0	18653	0	0
600	A		13626	1	1	0.00733891	13625	1	0	0	0	0				18760	1	1	0.00533049	18759	0	0	1	0	0
601	C		13584	3	4	0.0294464	0	13580	1	2	0	1		-C:1		18662	1	1	0.00535848	0	18661	0	1	0	0
602	T		13632	2	4	0.0293427	1	0	1	13628	0	2		-T:2		18777	2	6	0.031954	2	0	0	18771	0	4		-T:4
603	T		13471	0	0	0	0	0	0	13471	0	0				18620	5	5	0.0268528	1	3	1	18615	0	0
604	T		13567	1	1	0.00737083	0	1	0	13566	0	0				18644	0	1	0.00536366	0	0	0	18643	0	1		-TA:1
605	A		13690	1	1	0.0073046	13689	1	0	0	0	0				18830	2	2	0.0106213	18828	0	1	1	0	0
606	T		13569	4	4	0.029479	2	1	1	13565	0	0				18624	4	4	0.0214777	2	2	0	18620	0	0
607	A		13475	1	1	0.00742115	13474	0	0	1	0	0				18559	3	3	0.0161647	18556	1	1	1	0	0
608	T		13430	1	1	0.00744602	0	1	0	13429	0	0				18476	1	1	0.00541243	0	1	0	18475	0	0
609	C		13648	2	3	0.0219812	0	13645	0	2	0	1		-C:1		18753	3	3	0.0159974	1	18750	1	1	0	0
610	C		13490	1	1	0.0074129	1	13489	0	0	0	0				18702	4	4	0.0213881	1	18698	3	0	0	0
611	A		13370	5	5	0.0373972	13365	0	1	4	0	0				18483	2	2	0.0108208	18481	0	2	0	0	0
612	T		13412	1	1	0.00745601	1	0	0	13411	0	0				18536	1	2	0.0107898	1	0	0	18534	0	1		-TC:1
613	C		13619	3	3	0.022028	0	13616	1	2	0	0				18805	6	6	0.0319064	1	18799	1	4	0	0
614	T		13603	4	4	0.0294053	2	1	1	13599	0	0				18804	3	3	0.0159541	1	2	0	18801	0	0
615	A		13479	3	4	0.0296758	13475	0	2	1	0	1		-AG:1		18609	2	3	0.0161212	18606	0	2	0	0	1		-AG:1
616	G		13387	3	3	0.0224098	2	0	13384	1	0	0				18481	0	0	0	0	0	18481	0	0	0
617	A		13264	2	2	0.0150784	13262	1	0	1	0	0				18306	2	2	0.0109254	18304	0	2	0	0	0
618	G		13304	2	2	0.0150331	1	0	13302	1	0	0				18361	5	5	0.0272316	2	0	18356	3	0	0
619	G		13153	4	4	0.0304113	1	1	13149	2	0	0				18230	5	5	0.0274273	2	1	18225	2	0	0
620	A		13173	2	2	0.0151826	13171	0	2	0	0	0				18232	1	1	0.00548486	18231	0	0	1	0	0
621	G		13092	2	2	0.0152765	0	0	13090	2	0	0				18139	6	6	0.0330779	2	0	18133	4	0	0
622	C		13230	2	2	0.0151172	0	13228	0	2	0	0				18301	5	5	0.0273209	3	18296	1	1	0	0
623	C		13289	2	2	0.01505	1	13287	0	1	0	0				18383	5	5	0.027199	2	18378	0	3	0	0
624	T		13549	0	1	0.00738062	0	0	0	13548	0	1		-TG:1		18673	3	3	0.016066	1	2	0	18670	0	0
625	G		13481	2	2	0.0148357	1	1	13479	0	0	0				18582	0	0	0	0	0	18582	0	0	0
626	T		13413	5	5	0.0372773	3	2	0	13408	0	0				18492	3	4	0.021631	1	2	0	18488	0	1		-TTC:1
627	T		13508	5	5	0.0370151	0	3	2	13503	0	0				18568	1	1	0.00538561	1	0	0	18567	0	0
628	C		13462	2	2	0.0148566	1	13460	1	0	0	0				18534	4	4	0.021582	2	18530	2	0	0	0
629	T		13673	2	2	0.0146274	0	1	1	13671	0	0				18771	3	3	0.0159821	3	0	0	18768	0	0
630	A		13672	1	1	0.00731422	13671	0	0	1	0	0				18800	2	2	0.0106383	18798	1	1	0	0	0
631	T		13561	2	2	0.0147482	2	0	0	13559	0	0				18640	3	3	0.0160944	1	2	0	18637	0	0
632	A		13530	0	1	0.00739098	13529	0	0	0	0	1		-A:1		18553	3	5	0.0269498	18548	1	0	2	0	2		-A:2
633	A		13272	2	2	0.0150693	13270	0	0	2	0	0				18332	1	1	0.00545494	18331	0	0	1	0	0
634	T		13382	2	2	0.0149454	0	0	2	13380	0	0				18441	3	3	0.0162681	1	1	1	18438	0	0
635	C		13359	1	1	0.00748559	1	13358	0	0	0	0				18491	2	2	0.0108161	2	18489	0	0	0	0
636	G		13270	9	9	0.0678222	5	0	13261	4	0	0				18339	2	2	0.0109057	2	0	18337	0	0	0
637	A		13089	3	3	0.02292	13086	0	2	1	0	0				18074	4	4	0.0221312	18070	0	2	2	0	0
638	T		13151	1	1	0.00760398	1	0	0	13150	0	0				18090	1	1	0.00552792	1	0	0	18089	0	0
639	A		12757	0	2	0.0156777	12755	0	0	0	0	2		-A:2		17611	0	3	0.0170348	17608	0	0	0	0	3		-A:3
640	A		12090	2	2	0.0165426	12088	0	1	1	0	0				16831	1	1	0.00594142	16830	0	1	0	0	0
641	A		11679	1	1	0.00856238	11678	0	0	1	0	0				16262	5	5	0.0307465	16257	2	1	2	0	0
642	C		13254	4	4	0.0301796	1	13250	1	2	0	0				18305	7	10	0.0546299	5	18295	0	2	0	3		-C:3
643	C		12906	3	3	0.023245	3	12903	0	0	0	0				17981	6	6	0.0333686	4	17975	0	2	0	0
644	C		12899	2	2	0.0155051	1	12897	0	1	0	0				17945	4	4	0.0222903	2	17941	1	1	0	0
645	C		13020	4	4	0.030722	2	13016	0	2	0	0				18064	8	8	0.044287	5	18056	1	2	0	0
646	G		12919	2	3	0.0232216	2	0	12916	0	0	1		-G:1		17917	6	7	0.039069	3	0	17910	3	0	1		-G:1
647	C		13172	2	4	0.0303674	1	13168	0	1	0	2		-CT:2		18237	4	4	0.0219334	0	18233	0	4	0	0
648	T		12926	2	2	0.0154727	0	2	0	12924	0	0				17940	2	2	0.0111483	1	1	0	17938	0	0
649	C		13160	1	1	0.00759878	1	13159	0	0	0	0				18260	1	1	0.00547645	0	18259	1	0	0	0
650	T		13146	2	2	0.0152138	1	1	0	13144	0	0				18257	2	2	0.0109547	0	2	0	18255	0	0
651	A		13069	2	2	0.0153034	13067	0	1	1	0	0				18141	2	2	0.0110248	18139	0	1	1	0	0
652	C		13129	3	3	0.0228502	0	13126	0	3	0	0				18191	2	2	0.0109944	2	18189	0	0	0	0
653	C		12977	3	3	0.0231178	0	12974	0	3	0	0				17963	2	2	0.011134	0	17961	1	1	0	0
654	T		12870	2	2	0.01554	1	1	0	12868	0	0				17783	4	4	0.0224934	3	0	1	17779	0	0
655	C		13170	1	1	0.00759301	1	13169	0	0	0	0				18113	4	4	0.0220836	1	18109	0	3	0	0
656	A		13114	4	4	0.0305018	13110	0	2	2	0	0				18033	7	7	0.0388177	18026	0	4	3	0	0
657	C		13064	1	1	0.00765462	0	13063	0	1	0	0				17941	7	7	0.0390168	4	17934	0	3	0	0
658	C		12951	2	2	0.0154428	0	12949	1	1	0	0				17802	5	5	0.0280867	2	17797	0	3	0	0
659	A		12768	1	1	0.00783208	12767	0	0	1	0	0				17611	5	5	0.0283913	17606	2	1	2	0	0
660	T		12380	4	5	0.0403877	2	1	1	12375	0	1		-TC:1		17051	3	3	0.0175943	2	1	0	17048	0	0
661	C		12942	1	1	0.00772678	0	12941	1	0	0	0				17767	3	3	0.0168852	0	17764	0	3	0	0
662	T		12336	3	3	0.0243191	0	2	1	12333	0	0				16959	4	4	0.0235863	2	2	0	16955	0	0
663	C		13022	2	2	0.0153586	1	13020	0	1	0	0				17822	3	3	0.0168331	1	17819	1	1	0	0
664	T		12870	0	1	0.00777001	0	0	0	12869	0	1		-T:1		17568	4	4	0.0227687	3	1	0	17564	0	0
665	T		12837	1	1	0.00778998	0	1	0	12836	0	0				17555	4	4	0.0227855	1	3	0	17551	0	0
666	G		12824	3	5	0.0389894	1	1	12819	1	0	2		-G:2		17548	6	10	0.0569866	3	1	17538	2	0	4		-G:4
667	C		12875	4	4	0.031068	3	12871	1	0	0	0				17619	3	3	0.0170271	1	17616	0	2	0	0
668	T		13211	0	0	0	0	0	0	13211	0	0				18033	2	2	0.0110908	0	2	0	18031	0	0
669	A		13304	1	1	0.00751654	13303	1	0	0	0	0				18217	1	1	0.00548938	18216	0	0	1	0	0
670	A		13126	3	3	0.0228554	13123	0	2	1	0	0				17970	1	1	0.00556483	17969	1	0	0	0	0
671	T		13191	5	5	0.0379046	1	4	0	13186	0	0				18044	4	5	0.02771	0	3	1	18039	0	1		-T:1
672	T		12956	2	2	0.0154369	1	1	0	12954	0	0				17824	2	2	0.0112208	1	0	1	17822	0	0
673	C		12985	3	3	0.0231036	1	12982	0	2	0	0				17749	0	0	0	0	17749	0	0	0	0
674	A		13165	4	4	0.0303836	13161	0	4	0	0	0				18005	7	7	0.0388781	17998	0	5	2	0	0
675	G		12905	6	6	0.0464936	3	0	12899	3	0	0				17529	4	4	0.0228193	2	0	17525	2	0	0
676	C		12536	0	0	0	0	12536	0	0	0	0				17156	1	2	0.0116577	1	17154	0	0	0	1		-C:1
677	C		12661	0	0	0	0	12661	0	0	0	0				17287	9	9	0.0520622	4	17278	2	3	0	0
678	T		13019	1	2	0.0153622	0	0	1	13017	0	1		-TA:1		17691	1	2	0.0113052	0	1	0	17689	0	1		-TA:1
679	A		13253	2	2	0.0150909	13251	0	2	0	0	0				17984	5	5	0.0278025	17979	1	1	3	0	0
680	T		13039	3	3	0.0230079	1	1	1	13036	0	0				17611	4	4	0.0227131	1	2	1	17607	0	0
681	A		13089	0	0	0	13089	0	0	0	0	0				17839	1	1	0.0056057	17838	0	0	1	0	0
682	T		12730	2	2	0.0157109	1	1	0	12728	0	0				17211	0	0	0	0	0	0	17211	0	0
683	A		12612	2	2	0.0158579	12610	0	1	1	0	0				17075	2	2	0.011713	17073	0	2	0	0	0
684	C		13098	2	2	0.0152695	0	13096	0	2	0	0				17749	4	6	0.0338047	2	17743	0	2	0	2		-CC:2
685	C		13031	1	2	0.015348	0	13029	1	0	0	1		-CG:1		17656	4	4	0.0226552	1	17652	1	2	0	0
686	G		12883	4	4	0.0310487	4	0	12879	0	0	0				17456	12	16	0.091659	10	1	17440	1	0	4		-G:4
687	C		12916	1	1	0.00774234	0	12915	1	0	0	0				17450	6	6	0.034384	4	17444	0	2	0	0
688	C		13105	3	3	0.022892	2	13102	0	1	0	0				17822	2	2	0.0112221	0	17820	0	2	0	0
689	A		13289	2	2	0.01505	13287	0	1	1	0	0				18155	0	0	0	18155	0	0	0	0	0
690	T		12884	4	4	0.0310463	2	2	0	12880	0	0				17582	2	2	0.0113753	0	2	0	17580	0	0
691	C		13223	4	4	0.0302503	1	13219	0	3	0	0				17928	1	1	0.00557787	1	17927	0	0	0	0
692	T		13237	1	2	0.0151092	1	0	0	13235	0	1		-T:1		17998	1	1	0.00555617	1	0	0	17997	0	0
693	T		13025	1	1	0.00767754	1	0	0	13024	0	0				17666	4	4	0.0226424	3	1	0	17662	0	0
694	C		13226	0	0	0	0	13226	0	0	0	0				17865	7	8	0.0447803	3	17857	2	2	0	1		-CAGCAAACCCTAAAAAGG:1
695	A		13622	2	2	0.0146821	13620	0	2	0	0	0				18406	6	6	0.0325981	18400	1	3	2	0	0
696	G		13016	4	4	0.0307314	2	2	13012	0	0	0				17669	6	6	0.0339578	3	0	17663	3	0	0
697	C		13158	3	3	0.0227998	1	13155	0	2	0	0				17842	6	6	0.0336285	4	17836	0	2	0	0
698	A		13692	2	6	0.0438212	13686	0	0	2	0	4		-A:4		18511	2	7	0.0378154	18504	0	2	0	0	5		-A:5
699	A		13562	3	3	0.0221206	13559	0	2	1	0	0				18375	3	3	0.0163265	18372	1	0	2	0	0
700	A		13356	2	2	0.0149745	13354	0	1	1	0	0				18096	6	6	0.0331565	18090	0	5	1	0	0
701	C		13295	3	4	0.0300865	1	13291	0	2	0	1		-C:1		18130	3	4	0.0220629	1	18126	1	1	0	1		-C:1
702	C		13052	2	2	0.0153233	0	13050	0	2	0	0				17712	3	3	0.0169377	0	17709	1	2	0	0
703	C		13099	5	5	0.0381709	3	13094	0	2	0	0				17811	3	3	0.0168435	1	17808	1	1	0	0
704	T		13243	2	2	0.0151023	1	1	0	13241	0	0				17952	3	3	0.0167112	0	3	0	17949	0	0
705	A		13744	0	10	0.072759	13734	0	0	0	0	10		-A:9;-AA:1		18700	4	18	0.0962567	18682	0	3	1	0	14		-A:11;-AA:3
706	A		13631	1	1	0.00733622	13630	1	0	0	0	0				18478	0	0	0	18478	0	0	0	0	0
707	A		13567	2	2	0.0147417	13565	0	1	1	0	0				18374	3	3	0.0163274	18371	1	2	0	0	0
708	A		13486	1	1	0.0074151	13485	0	1	0	0	0				18327	1	1	0.00545643	18326	0	1	0	0	0
709	A		13650	7	7	0.0512821	13643	0	6	1	0	0				18419	7	7	0.0380042	18412	0	6	1	0	0
710	G		13600	2	2	0.0147059	0	0	13598	2	0	0				18358	6	6	0.0326833	1	1	18352	4	0	0
711	G		13611	1	1	0.007347	0	0	13610	1	0	0				18403	3	3	0.0163017	1	1	18400	1	0	0
712	T		13610	1	1	0.00734754	0	1	0	13609	0	0				18471	2	2	0.0108278	2	0	0	18469	0	0
713	A		13862	1	1	0.00721397	13861	0	1	0	0	0				18798	3	3	0.0159591	18795	2	0	1	0	0
714	T		13545	1	2	0.0147656	0	1	0	13543	0	1		-T:1		18329	2	2	0.0109117	2	0	0	18327	0	0
715	T		13693	3	3	0.021909	0	1	2	13690	0	0				18473	6	6	0.0324798	3	3	0	18467	0	0
716	A		14022	5	5	0.0356583	14017	0	2	3	0	0				18960	3	5	0.0263713	18955	1	0	2	0	2		-A:2
717	A		13936	3	3	0.021527	13933	0	1	2	0	0				18752	5	5	0.0266638	18747	1	0	4	0	0
718	A		13943	1	1	0.00717206	13942	0	0	1	0	0				18686	4	4	0.0214064	18682	0	1	3	0	0
719	G		13842	2	2	0.0144488	1	0	13840	1	0	0				18586	7	7	0.0376628	5	0	18579	2	0	0
720	T		13682	1	1	0.00730887	1	0	0	13681	0	0				18453	3	4	0.0216767	0	2	1	18449	0	1		-T:1
721	A		13913	3	4	0.0287501	13909	0	3	0	0	1		-A:1		18825	1	2	0.0106242	18823	1	0	0	0	1		-A:1
722	A		13852	2	2	0.0144383	13850	0	2	0	0	0				18666	1	1	0.00535733	18665	0	0	1	0	0
723	G		13655	3	3	0.02197	1	2	13652	0	0	0				18404	3	3	0.0163008	1	1	18401	1	0	0
724	C		13569	3	3	0.0221092	2	13566	1	0	0	0				18262	2	7	0.038331	1	18255	0	1	0	5		-C:5
725	A		14183	0	0	0	14183	0	0	0	0	0				19085	1	5	0.0261986	19080	0	1	0	0	4		-A:4
726	A		14156	2	2	0.0141283	14154	1	1	0	0	0				19106	4	4	0.0209358	19102	0	3	1	0	0
727	A		14120	0	0	0	14120	0	0	0	0	0				19071	2	2	0.0104871	19069	1	1	0	0	0
728	A		14135	1	1	0.00707464	14134	1	0	0	0	0				19028	7	7	0.0367879	19021	1	4	2	0	0
729	G		13658	1	1	0.00732172	1	0	13657	0	0	0				18397	4	4	0.0217427	2	1	18393	1	0	0
730	A		14064	4	4	0.0284414	14060	0	2	2	0	0				18963	1	1	0.00527343	18962	0	1	0	0	0
731	A		14049	3	3	0.0213538	14046	1	1	1	0	0				18922	2	2	0.0105697	18920	0	2	0	0	0
732	T		13600	3	4	0.0294118	1	1	1	13596	0	1		-T:1		18364	2	2	0.0108909	1	1	0	18362	0	0
733	C		13693	3	3	0.021909	2	13690	1	0	0	0				18491	2	2	0.0108161	1	18489	0	1	0	0
734	A		14102	2	2	0.0141824	14100	0	1	1	0	0				19043	1	1	0.00525127	19042	0	1	0	0	0
735	A		13981	6	6	0.0429154	13975	2	2	2	0	0				18910	1	1	0.00528821	18909	0	1	0	0	0
736	A		13952	3	3	0.0215023	13949	1	2	0	0	0				18809	1	1	0.0053166	18808	0	0	1	0	0
737	C		13850	5	5	0.0361011	1	13845	2	2	0	0				18646	8	8	0.0429046	4	18638	1	3	0	0
738	A		13861	0	0	0	13861	0	0	0	0	0				18746	0	0	0	18746	0	0	0	0	0
739	T		13501	4	4	0.0296274	2	1	1	13497	0	0				18290	1	1	0.00546747	1	0	0	18289	0	0
740	A		14058	2	5	0.0355669	14053	0	2	0	0	3		-A:3		18954	1	7	0.0369315	18947	0	1	0	0	6		-A:6
741	A		13871	2	2	0.0144186	13869	0	1	1	0	0				18716	1	1	0.00534302	18715	0	1	0	0	0
742	A		13791	0	0	0	13791	0	0	0	0	0				18611	3	3	0.0161195	18608	0	3	0	0	0
743	A		13854	2	2	0.0144363	13852	0	2	0	0	0				18672	3	3	0.0160668	18669	2	1	0	0	0
744	A		13842	4	4	0.0288976	13838	3	0	1	0	0				18624	3	3	0.0161082	18621	0	2	1	0	0
745	C		14119	4	4	0.0283306	3	14115	1	0	0	0				19002	5	5	0.026313	2	18997	2	1	0	0
746	G		14197	1	1	0.00704374	0	0	14196	1	0	0				19073	6	6	0.0314581	0	1	19067	5	0	0
747	T		13763	2	4	0.0290634	2	0	0	13759	0	2		-T:2		18719	1	2	0.0106843	1	0	0	18717	0	1		-T:1
748	T		13940	1	1	0.0071736	0	1	0	13939	0	0				18893	2	2	0.0105859	0	0	2	18891	0	0
749	A		14053	1	1	0.00711592	14052	0	1	0	0	0				19042	5	6	0.0315093	19036	0	4	1	0	1		-A:1
750	G		13872	4	4	0.0288351	1	1	13868	2	0	0				18778	2	2	0.0106508	0	0	18776	2	0	0
751	G		13872	5	5	0.0360438	3	0	13867	2	0	0				18790	3	3	0.0159659	3	0	18787	0	0	0
752	T		13909	2	2	0.0143792	2	0	0	13907	0	0				18847	4	4	0.0212235	0	2	2	18843	0	0
753	C		13929	3	5	0.0358963	1	13924	1	1	0	2		-C:2		18902	1	1	0.00529045	0	18901	0	1	0	0
754	A		14210	3	3	0.0211119	14207	0	2	1	0	0				19305	2	4	0.02072	19301	0	2	0	0	2		-A:2
755	A		14127	1	1	0.00707864	14126	0	1	0	0	0				19175	3	3	0.0156454	19172	0	1	2	0	0
756	G		13829	2	2	0.0144624	1	0	13827	1	0	0				18740	1	1	0.00533618	0	0	18739	1	0	0
757	G		13933	4	4	0.0287088	2	0	13929	2	0	0				18859	1	1	0.00530251	1	0	18858	0	0	0
758	T		14191	1	1	0.00704672	0	0	1	14190	0	0				19146	5	5	0.0261151	1	3	1	19141	0	0
759	G		14128	4	5	0.0353907	1	1	14124	2	1	0	+TA:1			19114	4	4	0.0209271	0	2	19110	2	0	0
760	T		14280	2	2	0.0140056	2	0	0	14278	0	0				19178	3	3	0.0156429	2	1	0	19175	0	0
761	A		14390	2	2	0.0138985	14388	1	1	0	0	0				19376	6	6	0.0309661	19370	0	3	3	0	0
762	G		13872	0	0	0	0	0	13872	0	0	0				18772	8	8	0.0426167	3	2	18764	3	0	0
763	C		13336	5	7	0.0524895	4	13329	1	0	0	2		-C:2		18296	7	7	0.0382597	4	18289	0	3	0	0
764	C		13596	5	5	0.0367755	2	13591	0	3	0	0				18531	2	2	0.0107927	0	18529	2	0	0	0
765	A		14464	3	3	0.0207412	14461	0	1	2	0	0				19610	2	3	0.0152983	19607	1	0	1	0	1		-A:1
766	A		14422	3	3	0.0208016	14419	0	3	0	0	0				19488	2	2	0.0102627	19486	0	0	2	0	0
767	T		14083	2	2	0.0142015	1	1	0	14081	0	0				19127	5	6	0.0313693	3	2	0	19121	0	1		-T:1
768	G		14267	1	1	0.00700918	1	0	14266	0	0	0				19367	5	5	0.0258171	3	1	19362	1	0	0
769	A		14319	2	3	0.0209512	14316	0	2	0	0	1		-A:1		19392	3	3	0.0154703	19389	1	1	1	0	0
770	A		14337	3	3	0.0209249	14334	1	2	0	0	0				19429	4	4	0.0205878	19425	2	2	0	0	0
771	A		14313	2	2	0.0139733	14311	1	1	0	0	0				19355	7	7	0.0361664	19348	0	4	3	0	0
772	T		14046	1	1	0.00711946	0	1	0	14045	0	0				19142	1	1	0.00522411	1	0	0	19141	0	0
773	G		14036	6	6	0.0427472	2	0	14030	4	0	0				19015	5	8	0.042072	4	0	19007	1	0	3		-G:2;-GG:1
774	G		13966	6	6	0.0429615	2	0	13960	4	0	0				18893	4	4	0.0211719	3	0	18889	1	0	0
775	G		14080	3	3	0.0213068	1	0	14077	2	0	0				19093	7	7	0.0366627	2	1	19086	4	0	0
776	A		14349	1	2	0.0139383	14347	0	1	0	0	1		-A:1		19354	2	2	0.0103338	19352	1	0	1	0	0
777	A		14422	1	1	0.00693385	14421	0	1	0	0	0				19499	3	3	0.0153854	19496	1	1	1	0	0
778	G		14161	1	1	0.00706165	0	1	14160	0	0	0				19148	3	4	0.0208899	3	0	19145	0	1	0	+A:1
779	A		14294	3	3	0.0209878	14291	0	0	3	0	0				19248	5	6	0.0311721	19242	0	3	2	0	1		-A:1
780	A		14283	2	2	0.0140027	14281	0	0	2	0	0				19248	4	4	0.0207814	19244	1	3	0	0	0
781	A		14283	1	1	0.00700133	14282	0	0	1	0	0				19340	2	2	0.0103413	19338	1	1	0	0	0
782	T		14151	1	1	0.00706664	1	0	0	14150	0	0				19037	2	2	0.0105059	1	0	1	19035	0	0
783	G		14014	1	1	0.00713572	0	0	14013	1	0	0				18911	6	7	0.0370155	1	1	18904	4	0	1		-G:1
784	G		13783	6	6	0.0435319	0	0	13777	6	0	0				18627	9	9	0.048317	2	1	18618	6	0	0
785	G		13713	9	9	0.0656312	3	0	13704	6	0	0				18526	5	5	0.0269891	3	1	18521	1	0	0
786	C		13907	4	4	0.0287625	3	13903	0	1	0	0				18712	8	8	0.0427533	2	18704	2	4	0	0
787	T		14177	3	3	0.021161	1	2	0	14174	0	0				19195	0	1	0.00520969	0	0	0	19194	0	1		-T:1
788	A		14304	2	2	0.0139821	14302	0	0	2	0	0				19318	4	4	0.0207061	19314	0	1	3	0	0
789	C		14096	4	4	0.0283768	3	14092	0	1	0	0				19083	3	3	0.0157208	2	19080	1	0	0	0
790	A		14326	1	1	0.00698032	14325	0	1	0	0	0				19329	3	4	0.0206943	19326	0	2	1	1	0	+T:1
791	T		14119	1	3	0.021248	1	0	0	14116	0	2		-T:2		19080	1	1	0.00524109	0	0	1	19079	0	0
792	T		14117	1	1	0.00708366	0	1	0	14116	0	0				18986	2	2	0.0105341	0	2	0	18984	0	0
793	T		14113	1	1	0.00708567	0	0	1	14112	0	0				18969	2	2	0.0105435	0	1	1	18967	0	0
794	T		13952	3	4	0.0286697	0	3	0	13949	1	0	+C:1			18781	4	4	0.0212981	1	3	0	18777	0	0
795	C		13808	3	3	0.0217265	1	13805	0	2	0	0				18745	3	3	0.0160043	0	18742	1	2	0	0
796	T		13897	0	0	0	0	0	0	13897	0	0				18825	0	3	0.0159363	0	0	0	18822	0	3		-T:3
797	T		14127	0	1	0.00707864	0	0	0	14126	0	1		-TA:1		19112	3	3	0.0156969	0	2	1	19109	0	0
798	A		14354	2	2	0.0139334	14352	0	0	2	0	0				19314	2	2	0.0103552	19312	0	1	1	0	0
799	T		14151	1	1	0.00706664	1	0	0	14150	0	0				19042	4	4	0.0210062	2	1	1	19038	0	0
800	A		14283	0	3	0.021004	14280	0	0	0	0	3		-A:3		19156	3	4	0.0208812	19152	0	3	0	0	1		-A:1
801	A		14119	2	2	0.0141653	14117	0	1	1	0	0				19034	1	1	0.00525376	19033	0	1	0	0	0
802	A		14154	1	1	0.00706514	14153	0	0	1	0	0				18977	4	4	0.0210781	18973	1	2	1	0	0
803	A		14145	1	1	0.00706964	14144	0	1	0	0	0				19127	5	5	0.0261411	19122	3	2	0	0	0
804	G		14015	4	4	0.0285408	0	0	14011	4	0	0				18782	2	2	0.0106485	1	1	18780	0	0	0
805	A		13854	2	2	0.0144363	13852	1	0	1	0	0				18700	6	6	0.0320856	18694	1	2	3	0	0
806	A		13977	2	2	0.0143092	13975	0	1	1	0	0				18797	6	6	0.03192	18791	0	3	3	0	0
807	C		13824	3	3	0.0217014	1	13821	0	2	0	0				18562	7	7	0.0377115	2	18555	1	4	0	0
808	A		13901	1	1	0.00719373	13900	0	1	0	0	0				18699	5	5	0.0267394	18694	1	2	2	0	0
809	T		13813	0	0	0	0	0	0	13813	0	0				18608	3	5	0.0268702	1	1	1	18603	0	2		-T:2
810	T		13854	0	0	0	0	0	0	13854	0	0				18618	4	4	0.0214846	1	3	0	18614	0	0
811	A		13873	4	4	0.028833	13869	0	2	2	0	0				18683	3	3	0.0160574	18680	1	1	1	0	0
812	C		13733	2	2	0.0145635	2	13731	0	0	0	0				18453	0	0	0	0	18453	0	0	0	0
813	T		13649	4	4	0.0293062	2	0	2	13645	0	0				18548	0	0	0	0	0	0	18548	0	0
814	A		13820	3	3	0.0217077	13817	0	1	2	0	0				18615	3	3	0.016116	18612	0	1	2	0	0
815	T		13624	5	5	0.0366999	4	1	0	13619	0	0				18259	1	1	0.00547675	1	0	0	18258	0	0
816	A		13559	12	12	0.0885021	13547	0	4	8	0	0				18072	18068	18069	99.9834	3	1	0	18067	0	1		-A:1
817	C		13232	4	5	0.0377872	2	13227	1	1	0	1		-C:1		17803	4	4	0.0224681	2	17799	0	2	0	0
818	C		13147	1	1	0.0076063	0	13146	0	1	0	0				17947	5	5	0.0278598	3	17942	1	1	0	0
819	C		13347	8	8	0.0599386	5	13339	1	2	0	0				18074	2	2	0.0110656	2	18072	0	0	0	0
820	T		13313	3	7	0.0525802	1	1	1	13306	0	4		-T:4		18171	3	8	0.0440262	1	2	0	18163	0	5		-T:5
821	T		13363	2	2	0.0149667	0	1	1	13361	0	0				18318	7	7	0.0382138	2	3	2	18311	0	0
822	T		13482	4	4	0.0296692	2	2	0	13478	0	0				18405	1	1	0.00543331	0	1	0	18404	0	0
823	A		13659	4	4	0.0292847	13655	1	0	3	0	0				18572	0	0	0	18572	0	0	0	0	0
824	T		13450	2	2	0.0148699	2	0	0	13448	0	0				18324	1	1	0.00545732	0	0	1	18323	0	0
825	G		13516	4	4	0.0295946	0	2	13512	2	0	0				18372	6	6	0.0326584	2	1	18366	3	0	0
826	A		13662	4	4	0.0292783	13658	1	1	2	0	0				18524	2	2	0.0107968	18522	0	1	1	0	0
827	A		13593	2	2	0.0147135	13591	0	2	0	0	0				18393	3	3	0.0163106	18390	1	1	1	0	0
828	A		13633	4	4	0.0293406	13629	1	1	2	0	0				18435	0	0	0	18435	0	0	0	0	0
829	C		13438	0	0	0	0	13438	0	0	0	0				18131	3	3	0.0165462	2	18128	1	0	0	0
830	T		13533	3	3	0.022168	0	2	1	13530	0	0				18187	3	3	0.0164953	1	1	1	18184	0	0
831	A		13589	3	8	0.0588711	13581	0	1	2	0	5		-A:5		18389	4	8	0.0435043	18381	2	2	0	0	4		-A:4
832	A		13493	2	2	0.0148225	13491	0	2	0	0	0				18200	4	4	0.021978	18196	1	2	1	0	0
833	A		13603	7	7	0.0514592	13596	2	2	3	0	0				18281	6	6	0.032821	18275	1	4	1	0	0
834	G		13562	5	5	0.0368677	2	1	13557	2	0	0				18251	2	2	0.0109583	1	0	18249	1	0	0
835	G		13450	3	3	0.0223048	0	1	13447	2	0	0				18131	5	5	0.0275771	3	1	18126	1	0	0
836	A		13610	3	3	0.0220426	13607	0	3	0	0	0				18323	2	2	0.0109152	18321	0	1	1	0	0
837	C		13553	2	2	0.0147569	0	13551	1	1	0	0				18209	1	1	0.00549179	0	18208	0	1	0	0
838	T		13583	2	2	0.0147243	1	1	0	13581	0	0				18207	2	2	0.0109848	2	0	0	18205	0	0
839	A		13730	5	5	0.0364166	13725	0	3	2	0	0				18333	2	6	0.0327279	18327	0	2	0	0	4		-A:4
840	A		13693	3	3	0.021909	13690	0	1	2	0	0				18327	1	1	0.00545643	18326	0	1	0	0	0
841	G		13550	2	2	0.0147601	2	0	13548	0	0	0				18159	3	5	0.0275346	1	0	18154	2	0	2		-G:2
842	G		13368	4	4	0.0299222	1	1	13364	2	0	0				17867	4	4	0.0223876	2	1	17863	1	0	0
843	A		13575	4	4	0.0294659	13571	0	3	1	0	0				18028	5522	5524	30.6412	12504	0	5520	2	0	2		-A:2
844	G		13430	3	3	0.022338	1	0	13427	2	0	0				17819	3	3	0.016836	1	0	17816	2	0	0
845	G		13308	3	3	0.0225428	2	0	13305	1	0	0				17750	3	3	0.0169014	2	0	17747	1	0	0
846	A		13084	2	2	0.0152858	13082	1	1	0	0	0				17614	2	2	0.0113546	17612	1	1	0	0	0
847	T		12994	2	4	0.0307834	1	0	1	12990	0	2		-T:2		17479	1	8	0.0457692	0	1	0	17471	0	7		-T:7
848	T		13054	0	0	0	0	0	0	13054	0	0				17585	2	2	0.0113733	1	1	0	17583	0	0
849	T		13242	1	1	0.00755173	0	1	0	13241	0	0				17868	2	2	0.0111932	0	2	0	17866	0	0
850	A		13741	3	3	0.0218325	13738	1	2	0	0	0				18335	2	2	0.0109081	18333	0	1	1	0	0
851	G		13694	0	0	0	0	0	13694	0	0	0				18207	3	3	0.0164772	0	1	18204	2	0	0
852	T		13616	5	5	0.0367215	4	1	0	13611	0	0				18184	2	2	0.0109987	2	0	0	18182	0	0
853	A		13928	2	2	0.0143596	13926	1	1	0	0	0				18625	2	3	0.0161074	18622	0	1	1	0	1		-A:1
854	G		13711	4	4	0.0291737	3	0	13707	1	0	0				18344	7	7	0.0381596	5	0	18337	2	0	0
855	T		13850	4	4	0.0288809	3	1	0	13846	0	0				18492	3	3	0.0162232	2	1	0	18489	0	0
856	A		13862	0	1	0.00721397	13861	0	0	0	0	1		-A:1		18461	3	7	0.0379178	18454	1	1	1	0	4		-A:4
857	A		13779	0	0	0	13779	0	0	0	0	0				18297	2	2	0.0109308	18295	1	1	0	0	0
858	A		13737	1	1	0.00727961	13736	0	1	0	0	0				18204	2	2	0.0109866	18202	0	0	2	0	0
859	T		13598	3	4	0.0294161	0	2	1	13594	0	1		-T:1		18179	3	3	0.0165026	1	2	0	18176	0	0
860	T		13618	2	2	0.0146864	1	1	0	13616	0	0				18202	2	2	0.0109878	0	1	1	18200	0	0
861	A		13685	3	3	0.0219218	13682	0	2	1	0	0				18314	4	4	0.0218412	18310	0	0	4	0	0
862	A		13667	0	0	0	13667	0	0	0	0	0				18150	2	2	0.0110193	18148	0	1	1	0	0
863	G		13678	3	3	0.021933	1	1	13675	1	0	0				18241	4	4	0.0219286	4	0	18237	0	0	0
864	A		13572	1	1	0.00736811	13571	0	1	0	0	0				18035	2	3	0.0166343	18032	0	1	1	0	1		-A:1
865	A		13643	0	0	0	13643	0	0	0	0	0				18202	2	2	0.0109878	18200	0	1	1	0	0
866	T		13593	2	2	0.0147135	1	1	0	13591	0	0				18212	4	4	0.0219635	3	1	0	18208	0	0
867	A		13794	2	2	0.0144991	13792	0	1	1	0	0				18529	5	5	0.0269847	18524	0	4	1	0	0
868	G		13656	6	6	0.0439367	3	1	13650	2	0	0				18287	3	3	0.0164051	0	1	18284	2	0	0
869	A		13690	2	2	0.0146092	13688	0	1	1	0	0				18415	0	0	0	18415	0	0	0	0	0
870	G		13442	0	0	0	0	0	13442	0	0	0				18085	3	3	0.0165883	2	1	18082	0	0	0
871	A		13502	3	3	0.0222189	13499	0	1	2	0	0				18287	1	1	0.00546837	18286	1	0	0	0	0
872	G		13551	2	2	0.0147591	0	0	13549	2	0	0				18177	4	4	0.0220058	3	0	18173	1	0	0
873	C		13625	1	1	0.00733945	1	13624	0	0	0	0				18197	2	2	0.0109908	1	18195	1	0	0	0
874	T		13317	0	0	0	0	0	0	13317	0	0				17880	2	2	0.0111857	0	2	0	17878	0	0
875	T		13571	4	4	0.0294746	2	2	0	13567	0	0				18211	4	4	0.0219647	2	1	1	18207	0	0
876	A		13720	2	2	0.0145773	13718	0	1	1	0	0				18376	0	1	0.00544188	18375	0	0	0	0	1		-A:1
877	A		13649	1	1	0.00732654	13648	0	1	0	0	0				18126	0	1	0.00551694	18126	0	0	0	1	0	+T:1
878	T		13349	3	3	0.0224736	0	3	0	13346	0	0				17843	9	9	0.0504399	4	4	1	17834	0	0
879	T		13465	0	0	0	0	0	0	13465	0	0				17913	6	6	0.0334952	3	3	0	17907	0	0
880	G		13554	2	2	0.0147558	0	0	13552	2	0	0				18079	3	3	0.0165938	2	1	18076	0	0	0
881	A		13654	5	5	0.0366193	13649	0	4	1	0	0				18106	9	10	0.0552303	18096	0	5	4	0	1		-A:1
882	A		13785	5	5	0.0362713	13780	1	3	1	0	0				18283	5	5	0.0273478	18278	0	1	4	0	0
883	T		13674	4	4	0.0292526	2	2	0	13670	0	0				18218	3	3	0.0164672	0	3	0	18215	0	0
884	T		13675	4	4	0.0292505	2	2	0	13671	0	0				18173	1	1	0.00550267	0	1	0	18172	0	0
885	G		13618	2	2	0.0146864	1	1	13616	0	0	0				18142	3	3	0.0165362	3	0	18139	0	0	0
886	A		13753	4	4	0.0290846	13749	1	1	2	0	0				18386	4	4	0.0217557	18382	0	3	1	0	0
887	G		13485	7	7	0.0519095	5	1	13478	1	0	0				17986	2	2	0.0111198	0	0	17984	2	0	0
888	C		13385	3	3	0.0224131	1	13382	0	2	0	0				17921	8	9	0.0502204	0	17912	2	6	0	1		-C:1
889	A		13956	1	1	0.00716538	13955	0	1	0	0	0				18590	1	1	0.00537924	18589	1	0	0	0	0
890	A		13861	1	1	0.00721449	13860	0	0	1	0	0				18428	1	1	0.00542652	18427	0	0	1	0	0
891	T		13778	3	3	0.0217738	1	1	1	13775	0	0				18371	2	2	0.0108867	0	2	0	18369	0	0
892	G		13712	5	5	0.0364644	2	1	13707	2	0	0				18232	1	1	0.00548486	1	0	18231	0	0	0
893	A		13852	1	1	0.00721917	13851	0	0	1	0	0				18517	2	2	0.0108009	18515	0	2	0	0	0
894	A		13702	0	0	0	13702	0	0	0	0	0				18414	3	3	0.016292	18411	0	1	2	0	0
895	G		13434	0	0	0	0	0	13434	0	0	0				18028	1	1	0.00554693	0	0	18027	1	0	0
896	T		13607	2	2	0.0146983	2	0	0	13605	0	0				18223	2	2	0.0109751	1	1	0	18221	0	0
897	A		13840	1	1	0.00722543	13839	0	0	1	0	0				18514	0	0	0	18514	0	0	0	0	0
898	C		13433	7	7	0.0521105	1	13426	0	6	0	0				17950	4	4	0.0222841	0	17946	0	4	0	0
899	G		13371	3	3	0.0224366	2	0	13368	1	0	0				17916	9	9	0.0502344	4	2	17907	3	0	0
900	C		13368	5	5	0.0374028	2	13363	2	1	0	0				17855	5	5	0.0280034	2	17850	0	3	0	0
901	A		13656	3	3	0.0219684	13653	0	0	3	0	0				18288	0	0	0	18288	0	0	0	0	0
902	C		13369	9	9	0.0673199	3	13360	1	5	0	0				17988	4	4	0.022237	1	17984	1	2	0	0
903	A		13499	0	0	0	13499	0	0	0	0	0				18129	1	1	0.00551602	18128	0	1	0	0	0
904	C		13425	2	2	0.0148976	1	13423	0	1	0	0				18092	4	4	0.0221092	2	18088	0	2	0	0
905	A		13372	3	3	0.0224349	13369	1	1	1	0	0				17930	2	2	0.0111545	17928	0	2	0	0	0
906	C		13339	1	1	0.00749681	0	13338	0	1	0	0				17858	3	3	0.0167992	2	17855	1	0	0	0
907	C		13109	5	5	0.0381417	0	13104	0	5	0	0				17662	3	3	0.0169856	2	17659	0	1	0	0
908	G		13232	4	5	0.0377872	3	0	13227	1	0	1		-G:1		17831	4	4	0.0224328	3	0	17827	1	0	0
909	C		13166	2	2	0.0151906	0	13164	0	2	0	0				17721	1	2	0.011286	1	17719	0	0	0	1		-C:1
910	C		13230	3	3	0.0226757	1	13227	0	2	0	0				17654	6	6	0.0339866	2	17648	1	3	0	0
911	C		13439	4	4	0.0297641	1	13435	1	2	0	0				18002	6	6	0.0333296	2	17996	1	3	0	0
912	G		13502	5	5	0.0370316	4	0	13497	1	0	0				18129	9	9	0.0496442	5	0	18120	4	0	0
913	T		13448	3	3	0.0223081	1	2	0	13445	0	0				17985	6	6	0.0333611	3	2	1	17979	0	0
914	C		13407	3	3	0.0223764	0	13404	0	3	0	0				17996	1	2	0.0111136	0	17994	0	1	0	1		-C:1
915	A		13419	1	1	0.00745212	13418	1	0	0	0	0				17942	2	2	0.011147	17940	0	1	1	0	0
916	C		13372	6	8	0.0598265	4	13364	1	1	0	2		-C:2		17903	4	5	0.0279283	1	17898	1	2	0	1		-C:1
917	C		13223	3	4	0.0302503	3	13219	0	0	0	1		-CCT:1		17744	4	5	0.0281785	2	17739	0	2	0	1		-CCT:1
918	C		13334	2	2	0.0149993	1	13332	0	1	0	0				17900	6	6	0.0335196	2	17894	2	2	0	0
919	T		13314	5	5	0.0375545	2	2	1	13309	0	0				17881	5	5	0.0279626	3	1	1	17876	0	0
920	C		13439	4	4	0.0297641	3	13435	1	0	0	0				18109	5	5	0.0276106	3	18104	1	1	0	0
921	C		13462	1	1	0.00742832	1	13461	0	0	0	0				18095	4	4	0.0221056	0	18091	0	4	0	0
922	T		13411	1	1	0.00745657	1	0	0	13410	0	0				18035	5	5	0.0277239	1	2	2	18030	0	0
923	C		13627	5	5	0.0366919	3	13622	1	1	0	0				18387	4	4	0.0217545	0	18383	1	3	0	0
924	A		13687	1	1	0.0073062	13686	0	1	0	0	0				18330	4	5	0.0272777	18325	1	2	1	0	1		-A:1
925	A		13618	5	5	0.0367161	13613	1	1	3	0	0				18146	1	1	0.00551086	18145	0	0	1	0	0
926	A		13587	1	1	0.00735998	13586	0	1	0	0	0				18215	3	3	0.0164699	18212	0	3	0	0	0
927	T		13487	2	2	0.0148291	0	2	0	13485	0	0				18087	3	3	0.0165865	1	1	1	18084	0	0
928	T		13548	3	3	0.0221435	1	2	0	13545	0	0				18251	1	1	0.00547915	1	0	0	18250	0	0
929	A		13529	1	2	0.0147831	13527	1	0	0	0	1		-A:1		18290	2	4	0.0218699	18286	0	1	1	0	2		-A:2
930	A		13449	3	3	0.0223065	13446	0	0	3	0	0				18133	2	2	0.0110296	18131	0	1	1	0	0
931	A		13614	1	1	0.00734538	13613	0	0	1	0	0				18377	4	4	0.0217663	18373	0	4	0	0	0
932	T		13514	2	2	0.0147995	1	1	0	13512	0	0				18147	1	1	0.00551055	1	0	0	18146	0	0
933	T		13664	1	1	0.0073185	0	1	0	13663	0	0				18441	5	5	0.0271135	3	2	0	18436	0	0
934	A		13813	1	1	0.00723956	13812	0	0	1	0	0				18679	5	6	0.0321216	18673	0	2	3	0	1		-A:1
935	A		13704	1	1	0.00729714	13703	0	1	0	0	0				18521	1	1	0.00539928	18520	0	0	1	0	0
936	A		13743	4	4	0.0291057	13739	0	2	2	0	0				18541	1	1	0.00539345	18540	1	0	0	0	0
937	C		13686	2	2	0.0146135	1	13684	0	1	0	0				18447	2	2	0.0108419	2	18445	0	0	0	0
938	T		13447	2	2	0.0148732	1	1	0	13445	0	0				18273	4	4	0.0218902	1	3	0	18269	0	0
939	T		13424	5	5	0.0372467	1	3	1	13419	0	0				18298	0	0	0	0	0	0	18298	0	0
940	A		13697	1	2	0.0146017	13695	0	1	0	0	1		-A:1		18618	0	0	0	18618	0	0	0	0	0
941	A		13822	1	1	0.00723484	13821	0	1	0	0	0				18700	0	0	0	18700	0	0	0	0	0
942	C		13741	8	8	0.0582199	7	13733	1	0	0	0				18617	7	7	0.0376	1	18610	2	4	0	0
943	A		13803	3	3	0.0217344	13800	0	2	1	0	0				18714	1	1	0.00534359	18713	0	0	1	0	0
944	T		13710	0	0	0	0	0	0	13710	0	0				18519	5	5	0.0269993	2	2	1	18514	0	0
945	A		13726	2	3	0.0218563	13723	0	1	1	0	1		-A:1		18506	1	5	0.0270183	18501	0	0	1	0	4		-A:4
946	A		13682	1	1	0.00730887	13681	0	0	1	0	0				18421	2	2	0.0108572	18419	0	1	1	0	0
947	T		13605	2	2	0.0147005	2	0	0	13603	0	0				18385	4	4	0.0217569	3	1	0	18381	0	0
948	T		13690	5	5	0.036523	1	4	0	13685	0	0				18465	2	2	0.0108313	0	2	0	18463	0	0
949	A		14020	3	3	0.021398	14017	1	2	0	0	0				18853	3	3	0.0159126	18850	0	0	3	0	0
950	A		13818	2	2	0.0144739	13816	0	0	2	0	0				18631	1	1	0.0053674	18630	0	1	0	0	0
951	T		13764	2	2	0.0145307	2	0	0	13762	0	0				18550	1	1	0.00539084	0	0	1	18549	0	0
952	T		13710	3	3	0.0218818	1	1	1	13707	0	0				18419	1	1	0.00542918	1	0	0	18418	0	0
953	T		13628	3	3	0.0220135	2	0	1	13625	0	0				18419	3	3	0.0162875	1	2	0	18416	0	0
954	C		13929	3	3	0.0215378	2	13926	0	1	0	0				18791	1	1	0.0053217	0	18790	0	1	0	0
955	T		14109	1	3	0.021263	0	1	0	14106	0	2		-T:2		18976	1	1	0.00526981	1	0	0	18975	0	0
956	A		14010	4	4	0.028551	14006	0	1	3	0	0				18911	3	3	0.0158638	18908	0	3	0	0	0
957	G		13825	4	4	0.0289331	2	0	13821	2	0	0				18685	3	3	0.0160557	0	3	18682	0	0	0
958	A		13856	5	5	0.0360855	13851	0	2	3	0	0				18715	4	4	0.0213732	18711	0	2	2	0	0
959	C		13841	5	5	0.0361246	2	13836	2	1	0	0				18719	5	5	0.0267108	3	18714	1	1	0	0
960	A		13809	0	0	0	13809	0	0	0	0	0				18586	3	3	0.0161412	18583	0	2	1	0	0
961	T		13582	5	5	0.0368134	1	3	1	13577	0	0				18251	3	3	0.0164375	0	3	0	18248	0	0
962	C		13629	4	4	0.0293492	3	13625	1	0	0	0				18508	1	2	0.0108061	1	18506	0	0	0	1		-C:1
963	C		13773	7	7	0.0508241	3	13766	0	4	0	0				18617	6	6	0.0322286	3	18611	1	2	0	0
964	G		13918	3	3	0.0215548	2	1	13915	0	0	0				18816	5	6	0.0318878	3	0	18810	2	0	1		-G:1
965	T		13499	2	4	0.0296318	2	0	0	13495	0	2		-T:2		18303	2	4	0.0218543	1	0	1	18299	0	2		-T:2
966	T		13484	1	1	0.0074162	0	1	0	13483	0	0				18311	1	1	0.0054612	0	1	0	18310	0	0
967	T		13564	1	1	0.00737246	1	0	0	13563	0	0				18425	1	1	0.00542741	0	1	0	18424	0	0
968	A		13789	5	5	0.0362608	13784	0	1	4	0	0				18677	3	3	0.0160625	18674	1	2	0	0	0
969	T		13652	0	0	0	0	0	0	13652	0	0				18547	3	3	0.0161751	3	0	0	18544	0	0
970	G		13800	4	4	0.0289855	1	2	13796	1	0	0				18660	2	3	0.0160772	1	1	18657	0	0	1		-GA:1
971	A		13766	3	3	0.0217928	13763	1	2	0	0	0				18586	2	2	0.0107608	18584	0	0	2	0	0
972	G		13706	4	4	0.0291843	0	0	13702	4	0	0				18680	2	2	0.0107066	0	0	18678	2	0	0
973	A		13665	1	1	0.00731797	13664	0	0	1	0	0				18500	2	2	0.0108108	18498	0	1	1	0	0
974	G		13648	3	3	0.0219812	0	1	13645	2	0	0				18496	3	3	0.0162197	1	1	18493	1	0	0
975	G		13530	6	6	0.0443459	3	1	13524	2	0	0				18349	1	1	0.00544989	1	0	18348	0	0	0
976	A		13566	1	1	0.00737137	13565	0	1	0	0	0				18489	3	3	0.0162259	18486	0	1	2	0	0
977	G		13525	3	3	0.0221811	2	0	13522	1	0	0				18436	2	2	0.0108483	1	0	18434	1	0	0
978	A		13644	1	1	0.00732923	13643	0	0	1	0	0				18614	3	3	0.0161169	18611	1	2	0	0	0
979	T		13570	1	1	0.0073692	0	1	0	13569	0	0				18551	0	0	0	0	0	0	18551	0	0
980	A		13641	1	1	0.00733084	13640	0	1	0	0	0				18625	3	4	0.0214765	18621	1	1	1	0	1		-A:1
981	A		13653	1	1	0.0073244	13652	0	0	1	0	0				18607	4	4	0.0214973	18603	1	3	0	0	0
982	G		13341	1	1	0.00749569	1	0	13340	0	0	0				18305	3	3	0.016389	2	0	18302	1	0	0
983	T		13240	2	2	0.0151057	2	0	0	13238	0	0				18160	1	1	0.00550661	1	0	0	18159	0	0
984	C		13286	6	6	0.0451603	3	13280	1	2	0	0				18140	3	3	0.016538	3	18137	0	0	0	0
985	G		13432	5	5	0.0372245	1	2	13427	2	0	0				18338	3	3	0.0163595	2	0	18335	1	0	0
986	T		13657	0	0	0	0	0	0	13657	0	0				18563	5	5	0.0269353	3	2	0	18558	0	0
987	A		13896	2	3	0.0215889	13893	0	0	2	0	1		-A:1		18810	0	1	0.00531632	18809	0	0	0	0	1		-A:1
988	A		13827	1	2	0.0144645	13825	1	0	0	0	1		-AC:1		18735	2	2	0.0106752	18733	0	1	1	0	0
989	C		13577	1	1	0.0073654	0	13576	1	0	0	0				18383	4	4	0.0217592	1	18379	3	0	0	0
990	A		13717	3	3	0.0218707	13714	0	3	0	0	0				18653	1	1	0.00536107	18652	0	0	1	0	0
991	A		13612	2	2	0.0146929	13610	0	1	1	0	0				18514	2	2	0.0108026	18512	1	1	0	0	0
992	G		13466	1	1	0.00742611	1	0	13465	0	0	0				18388	7	7	0.0380683	2	2	18381	3	0	0
993	G		13533	8	8	0.0591148	3	4	13525	1	0	0				18415	4	4	0.0217214	1	1	18411	2	0	0
994	T		13756	2	3	0.0218087	2	0	0	13754	1	0	+AAGC:1			18651	4	5	0.0268082	1	2	1	18646	0	1		-T:1
995	A		13687	6	7	0.0511434	13680	2	2	2	0	1		-A:1		18650	0	2	0.0107239	18648	0	0	0	0	2		-A:2
996	A		13616	3	3	0.0220329	13613	1	1	1	0	0				18543	3	3	0.0161786	18540	0	2	1	0	0
997	G		13465	4	4	0.0297066	3	0	13461	1	0	0				18333	4	4	0.0218186	3	0	18329	1	0	0
998	C		13494	1	1	0.0074107	1	13493	0	0	0	0				18357	3	3	0.0163425	1	18354	1	1	0	0
999	A		13519	3	3	0.022191	13516	1	1	1	0	0				18411	5	5	0.0271577	18406	0	4	1	0	0
1000	T		13583	4	4	0.0294486	0	3	1	13579	0	0				18478	2	2	0.0108237	0	2	0	18476	0	0
1001	A		13522	2	2	0.0147907	13520	0	2	0	0	0				18372	6	6	0.0326584	18366	1	0	5	0	0
1002	C		13440	4	4	0.0297619	1	13436	2	1	0	0				18279	5	5	0.0273538	2	18274	0	3	0	0
1003	T		13478	1	1	0.0074195	1	0	0	13477	0	0				18311	2	2	0.0109224	2	0	0	18309	0	0
1004	G		13433	8	9	0.0669992	4	1	13424	3	0	1		-G:1		18352	6	6	0.032694	2	1	18346	3	0	0
1005	G		13428	4	4	0.0297885	2	1	13424	1	0	0				18299	3	3	0.0163943	0	1	18296	2	0	0
1006	A		13529	4	7	0.0517407	13522	0	1	3	0	3		-A:3		18390	1	1	0.00543774	18389	0	0	1	0	0
1007	A		13575	1	1	0.00736648	13574	1	0	0	0	0				18427	4	4	0.0217073	18423	0	1	3	0	0
1008	A		13666	2	2	0.0146349	13664	0	1	1	0	0				18518	1	1	0.00540015	18517	0	0	1	0	0
1009	G		13606	4	4	0.0293988	2	0	13602	2	0	0				18439	7	8	0.0433863	2	0	18431	5	0	1		-G:1
1010	T		13660	3	3	0.0219619	1	2	0	13657	0	0				18588	1	1	0.00537981	1	0	0	18587	0	0
1011	G		13632	5	5	0.0366784	2	1	13627	2	0	0				18512	3	3	0.0162057	1	0	18509	2	0	0
1012	T		13699	5	5	0.036499	3	2	0	13694	0	0				18637	1	1	0.00536567	1	0	0	18636	0	0
1013	G		13606	0	0	0	0	0	13606	0	0	0				18468	8	8	0.0433182	2	0	18460	6	0	0
1014	C		13447	3	3	0.0223098	1	13444	0	2	0	0				18291	3	3	0.0164015	0	18288	1	2	0	0
1015	T		13600	4	4	0.0294118	2	2	0	13596	0	0				18431	3	3	0.0162769	0	1	2	18428	0	0
1016	T		13716	5	5	0.0364538	2	3	0	13711	0	0				18642	2	2	0.0107285	0	2	0	18640	0	0
1017	G		13554	3	4	0.0295116	3	0	13550	0	0	1		-G:1		18482	3	5	0.0270533	0	1	18477	2	0	2		-G:2
1018	G		13568	4	5	0.0368514	0	0	13564	4	1	0	+A:1			18411	3	3	0.0162946	2	0	18408	1	0	0
1019	A		13636	1	1	0.00733353	13635	0	1	0	0	0				18521	2	2	0.0107986	18519	0	1	1	0	0
1020	A		13745	2	2	0.0145507	13743	0	2	0	0	0				18575	2	2	0.0107672	18573	0	2	0	0	0
1021	T		13831	2	2	0.0144603	0	2	0	13829	0	0				18712	2	2	0.0106883	1	1	0	18710	0	0
1022	A		13860	0	1	0.00721501	13859	0	0	0	0	1		-A:1		18809	0	2	0.0106332	18807	0	0	0	0	2		-A:2
1023	A		13794	2	2	0.0144991	13792	0	2	0	0	0				18728	3	3	0.0160188	18725	0	1	2	0	0
1024	T		13757	2	2	0.0145381	0	0	2	13755	0	0				18709	5	5	0.0267251	2	2	1	18704	0	0
1025	C		13872	3	3	0.0216263	1	13869	1	1	0	0				18815	3	3	0.0159447	2	18812	1	0	0	0
1026	A		13909	1	1	0.00718959	13908	0	0	1	0	0				18849	3	3	0.015916	18846	0	3	0	0	0
1027	T		13891	3	3	0.0215967	1	2	0	13888	0	0				18836	1	1	0.00530898	1	0	0	18835	0	0
1028	A		13903	0	0	0	13903	0	0	0	0	0				18857	3	3	0.0159092	18854	0	2	1	0	0
1029	G		13802	3	3	0.021736	1	1	13799	1	0	0				18686	3	4	0.0214064	2	0	18682	1	0	1		-GT:1
1030	T		13472	1	1	0.0074228	1	0	0	13471	0	0				18438	3	3	0.0162707	3	0	0	18435	0	0
1031	G		13603	5	5	0.0367566	0	2	13598	3	0	0				18482	3	3	0.016232	0	0	18479	3	0	0
1032	T		13708	0	0	0	0	0	0	13708	0	0				18580	2	2	0.0107643	1	1	0	18578	0	0
1033	A		13680	2	2	0.0146199	13678	0	2	0	0	0				18408	5740	5740	31.1821	12668	0	5738	2	0	0
1034	G		13465	2	2	0.0148533	1	0	13463	1	0	0				18177	2	2	0.0110029	0	0	18175	2	0	0
1035	C		13414	2	2	0.0149098	1	13412	0	1	0	0				18190	3	3	0.0164926	2	18187	1	0	0	0
1036	T		13413	1	1	0.00745545	1	0	0	13412	0	0				18246	6	6	0.0328839	1	4	1	18240	0	0
1037	T		13511	4	4	0.0296055	1	3	0	13507	0	0				18338	2	2	0.0109063	1	1	0	18336	0	0
1038	A		13760	2	2	0.0145349	13758	0	1	1	0	0				18670	3	3	0.0160686	18667	1	0	2	0	0
1039	A		13696	1	1	0.0073014	13695	0	1	0	0	0				18612	2	2	0.0107458	18610	1	1	0	0	0
1040	T		13641	0	0	0	0	0	0	13641	0	0				18533	3	3	0.0161873	1	0	2	18530	0	0
1041	A		13691	1	1	0.00730407	13690	0	0	1	0	0				18608	2	2	0.0107481	18606	0	1	1	0	0
1042	T		13526	3	3	0.0221795	1	2	0	13523	0	0				18418	3	4	0.0217179	1	1	1	18414	0	1		-T:1
1043	T		13647	2	2	0.0146552	0	2	0	13645	0	0				18551	6	6	0.0323433	2	2	2	18545	0	0
1044	A		13859	1	1	0.00721553	13858	0	1	0	0	0				18806	5	10	0.0531745	18796	1	3	1	0	5		-A:5
1045	A		13668	3	3	0.0219491	13665	0	0	3	0	0				18631	0	0	0	18631	0	0	0	0	0
1046	A		13736	1	1	0.00728014	13735	0	1	0	0	0				18650	3	3	0.0160858	18647	0	3	0	0	0
1047	G		13705	2	2	0.0145932	0	1	13703	1	0	0				18630	5	5	0.0268384	2	1	18625	2	0	0
1048	C		13668	1	1	0.00731636	1	13667	0	0	0	0				18537	3	3	0.0161838	2	18534	0	1	0	0
1049	A		13684	1	1	0.0073078	13683	0	0	1	0	0				18580	2	2	0.0107643	18578	0	1	1	0	0
1050	T		13570	3	3	0.0221076	1	1	1	13567	0	0				18542	1	1	0.00539316	0	1	0	18541	0	0
1051	C		13681	3	3	0.0219282	2	13678	0	1	0	0				18598	1	1	0.00537692	1	18597	0	0	0	0
1052	T		13628	8	8	0.0587027	4	4	0	13620	0	0				18583	3	3	0.0161438	1	2	0	18580	0	0
1053	G		13479	6	6	0.0445137	3	1	13473	2	0	0				18288	2	2	0.0109361	0	1	18286	1	0	0
1054	G		13288	2	2	0.0150512	1	0	13286	1	0	0				18173	4	4	0.0220107	1	1	18169	2	0	0
1055	C		13267	5	5	0.0376875	2	13262	2	1	0	0				18051	3	3	0.0166196	0	18048	2	1	0	0
1056	C		13354	3	3	0.0224652	2	13351	0	1	0	0				18227	2	2	0.0109727	0	18225	0	2	0	0
1057	T		13475	3	3	0.0222635	0	1	2	13472	0	0				18414	8	8	0.0434452	3	4	1	18406	0	0
1058	A		13538	1	1	0.00738662	13537	0	1	0	0	0				18429	2	2	0.0108525	18427	0	2	0	0	0
1059	C		13434	3	4	0.0297752	1	13430	0	2	0	1		-C:1		18250	4	4	0.0219178	1	18246	1	2	0	0
1060	A		13251	3	3	0.0226398	13248	0	2	1	0	0				18125	6	6	0.0331034	18119	2	2	2	0	0
1061	C		13410	7	7	0.0521999	5	13403	0	2	0	0				18284	5	6	0.0328156	3	18278	0	2	0	1		-C:1
1062	C		13198	1	1	0.00757691	0	13197	1	0	0	0				18026	2	2	0.0110951	0	18024	0	2	0	0
1063	C		13393	3	3	0.0223998	2	13390	0	1	0	0				18348	4	4	0.0218007	1	18344	0	3	0	0
1064	A		13584	4	4	0.0294464	13580	1	2	1	0	0				18549	3	3	0.0161734	18546	0	2	1	0	0
1065	G		13451	2	2	0.0148688	0	0	13449	2	0	0				18379	8	8	0.0435279	4	4	18371	0	0	0
1066	A		13548	2	3	0.0221435	13545	0	1	1	0	1		-A:1		18521	1	1	0.00539928	18520	0	0	1	0	0
1067	A		13595	5	5	0.0367782	13590	1	0	4	0	0				18528	1	1	0.00539724	18527	0	1	0	0	0
1068	G		13464	2	2	0.0148544	0	0	13462	2	0	0				18349	2	2	0.0108998	1	1	18347	0	0	0
1069	A		13424	2	2	0.0148987	13422	0	1	1	0	0				18270	1	1	0.00547345	18269	0	0	1	0	0
1070	T		13459	3	4	0.0297199	2	1	0	13455	0	1		-T:1		18365	2	4	0.0217806	0	1	1	18361	0	2		-T:2
1071	T		13345	4	4	0.0299738	2	2	0	13341	0	0				18200	3	3	0.0164835	0	1	2	18197	0	0
1072	T		13325	5	7	0.0525328	3	2	0	13318	0	2		-TCA:2		18224	5	6	0.0329236	3	2	0	18219	1	0	+C:1
1073	C		13617	2	2	0.0146875	1	13615	0	1	0	0				18584	1	1	0.00538097	0	18583	0	1	0	0
1074	A		13644	3	3	0.0219877	13641	1	1	1	0	0				18604	4	4	0.0215008	18600	0	3	1	0	0
1075	T		13519	3	3	0.022191	3	0	0	13516	0	0				18428	1	1	0.00542652	0	1	0	18427	0	0
1076	G		13447	5	5	0.037183	2	0	13442	3	0	0				18338	4	4	0.0218126	1	0	18334	3	0	0
1077	A		13665	1	1	0.00731797	13664	0	1	0	0	0				18613	0	0	0	18613	0	0	0	0	0
1078	C		13472	2	2	0.0148456	0	13470	1	1	0	0				18254	5	10	0.0547825	1	18244	1	3	0	5		-C:5
1079	C		13393	4	4	0.0298663	3	13389	1	0	0	0				18175	0	0	0	0	18175	0	0	0	0
1080	A		13709	2	2	0.014589	13707	0	0	2	0	0				18571	2	2	0.0107695	18569	1	0	1	0	0
1081	A		13653	3	3	0.0219732	13650	1	1	1	0	0				18568	2	2	0.0107712	18566	0	1	1	0	0
1082	T		13442	3	3	0.0223181	0	3	0	13439	0	0				18196	1	1	0.00549571	0	1	0	18195	0	0
1083	G		13359	4	4	0.0299424	2	0	13355	2	0	0				18136	5	5	0.0275695	4	0	18131	1	0	0
1084	A		13626	4	4	0.0293556	13622	0	1	3	0	0				18686	1	1	0.0053516	18685	0	0	1	0	0
1085	A		13716	3	3	0.0218723	13713	0	2	1	0	0				18699	6	6	0.0320873	18693	0	4	2	0	0
1086	C		13451	3	3	0.0223032	2	13448	0	1	0	0				18424	3	3	0.0162831	2	18421	0	1	0	0
1087	A		13496	1	1	0.0074096	13495	0	1	0	0	0				18486	0	0	0	18486	0	0	0	0	0
1088	C		13524	2	2	0.0147885	2	13522	0	0	0	0				18454	4	4	0.0216755	3	18450	1	0	0	0
1089	T		13380	2	2	0.0149477	2	0	0	13378	0	0				18330	3	3	0.0163666	1	2	0	18327	0	0
1090	C		13615	1	1	0.00734484	1	13614	0	0	0	0				18487	3	3	0.0162276	2	18484	0	1	0	0
1091	T		13689	1	1	0.00730514	0	1	0	13688	0	0				18660	5	5	0.0267953	0	5	0	18655	0	0
1092	G		13535	1	1	0.00738825	1	0	13534	0	0	0				18390	7	8	0.0435019	2	1	18382	4	0	1		-G:1
1093	A		13788	4	4	0.0290107	13784	1	1	2	0	0				18745	7	7	0.0373433	18738	1	1	5	0	0
1094	A		13796	2	2	0.014497	13794	0	0	2	0	0				18753	0	0	0	18753	0	0	0	0	0
1095	C		13746	3	3	0.0218245	1	13743	0	2	0	0				18607	2	2	0.0107486	0	18605	2	0	0	0
1096	T		13825	1	1	0.00723327	1	0	0	13824	0	0				18761	3	3	0.0159906	1	2	0	18758	0	0
1097	A		13837	0	0	0	13837	0	0	0	0	0				18806	2	3	0.0159524	18803	0	0	2	0	1		-A:1
1098	A		13671	0	0	0	13671	0	0	0	0	0				18545	0	0	0	18545	0	0	0	0	0
1099	T		13435	2	2	0.0148865	1	1	0	13433	0	0				18159	2	2	0.0110138	0	2	0	18157	0	0
1100	C		13542	3	3	0.0221533	1	13539	1	1	0	0				18303	3	3	0.0163908	2	18300	0	1	0	0
1101	C		13606	2	2	0.0146994	1	13604	0	1	0	0				18455	1	1	0.00541859	1	18454	0	0	0	0
1102	T		13887	4	4	0.0288039	2	0	2	13883	0	0				18818	1	1	0.00531406	0	1	0	18817	0	0
1103	A		13910	3	3	0.0215672	13907	0	3	0	0	0				18781	1	1	0.00532453	18780	0	1	0	0	0
1104	G		13632	6	6	0.0440141	3	0	13626	3	0	0				18429	3	3	0.0162787	2	0	18426	1	0	0
1105	C		13221	4	6	0.0453823	2	13215	0	2	0	2		-C:2		17844	6	8	0.044833	3	17836	1	2	0	2		-C:2
1106	C		13297	2	2	0.015041	0	13295	1	1	0	0				17898	4	4	0.0223489	3	17894	0	1	0	0
1107	C		13587	0	0	0	0	13587	0	0	0	0				18353	4	4	0.0217948	1	18349	2	1	0	0
1108	T		13870	2	2	0.0144196	1	1	0	13868	0	0				18750	2	2	0.0106667	1	1	0	18748	0	0
1109	A		13856	2	3	0.0216513	13853	0	2	0	0	1		-AG:1		18740	3	3	0.0160085	18737	0	3	0	0	0
1110	G		13476	2	2	0.0148412	1	0	13474	1	0	0				18337	5	5	0.0272673	0	2	18332	3	0	0
1111	C		13172	9	11	0.0835105	2	13161	2	5	0	2		-C:2		17932	4	5	0.0278831	1	17927	1	2	0	1		-C:1
1112	C		13294	3	3	0.0225666	1	13291	0	2	0	0				18084	3	3	0.0165893	2	18081	1	0	0	0
1113	C		13523	0	0	0	0	13523	0	0	0	0				18356	3	3	0.0163434	2	18353	0	1	0	0
1114	T		13695	2	2	0.0146039	0	2	0	13693	0	0				18509	4	4	0.0216111	1	1	2	18505	0	0
1115	A		13783	0	0	0	13783	0	0	0	0	0				18599	0	1	0.00537663	18598	0	0	0	0	1		-AC:1
1116	C		13642	7	7	0.0513121	3	13635	2	2	0	0				18453	4	4	0.0216767	3	18449	0	1	0	0
1117	A		13729	5	5	0.0364193	13724	0	2	3	0	0				18500	3	3	0.0162162	18497	1	1	1	0	0
1118	C		13761	1	1	0.00726691	1	13760	0	0	0	0				18556	7	7	0.0377236	4	18549	0	3	0	0
1119	A		13892	2	2	0.0143968	13890	0	1	1	0	0				18727	3	4	0.0213595	18723	1	2	0	0	1		-A:1
1120	A		13782	7	7	0.0507909	13775	1	2	4	0	0				18618	2	2	0.0107423	18616	0	1	1	0	0
1121	A		13736	5	5	0.0364007	13731	1	1	3	0	0				18517	0	1	0.00540044	18516	0	0	0	0	1		-AT:1
1122	T		13698	0	0	0	0	0	0	13698	0	0				18440	5	5	0.027115	1	2	2	18435	0	0
1123	A		13852	0	0	0	13852	0	0	0	0	0				18579	1	1	0.00538242	18578	1	0	0	0	0
1124	T		13788	1	1	0.00725268	0	1	0	13787	0	0				18491	2	4	0.0216321	1	0	1	18487	0	2		-T:2
1125	A		13832	2	2	0.0144592	13830	0	1	1	0	0				18547	1	2	0.0107834	18545	0	1	0	0	1		-A:1
1126	A		13763	0	0	0	13763	0	0	0	0	0				18415	0	0	0	18415	0	0	0	0	0
1127	T		13674	2	3	0.0219394	0	2	0	13671	0	1		-T:1		18234	4	4	0.021937	1	1	2	18230	0	0
1128	T		13742	0	0	0	0	0	0	13742	0	0				18375	3	3	0.0163265	0	2	1	18372	0	0
1129	A		14035	1	1	0.00712504	14034	1	0	0	0	0				18834	4	4	0.0212382	18830	0	2	2	0	0
1130	T		13877	1	1	0.00720617	1	0	0	13876	0	0				18666	1	1	0.00535733	0	1	0	18665	0	0
1131	A		13973	1	1	0.00715666	13972	0	0	1	0	0				18743	1	1	0.00533533	18742	0	0	1	0	0
1132	C		13823	3	3	0.021703	0	13820	1	2	0	0				18582	10	11	0.0591971	6	18571	2	2	0	1		-CT:1
1133	T		13818	3	3	0.0217108	1	2	0	13815	0	0				18594	5	5	0.0268904	1	4	0	18589	0	0
1134	A		14018	2	2	0.0142674	14016	0	1	1	0	0				18800	3	3	0.0159574	18797	0	1	2	0	0
1135	T		13657	3	4	0.029289	1	2	0	13653	0	1		-T:1		18339	0	1	0.00545286	0	0	0	18338	0	1		-T:1
1136	T		13666	1	2	0.0146349	0	0	1	13664	0	1		-TA:1		18390	6	6	0.0326264	2	2	2	18384	0	0
1137	A		14174	2	2	0.0141103	14172	0	1	1	0	0				18994	1	1	0.00526482	18993	0	0	1	0	0
1138	T		13864	2	2	0.0144259	0	1	1	13862	0	0				18584	3	3	0.0161429	1	1	1	18581	0	0
1139	A		14225	1	1	0.00702988	14224	1	0	0	0	0				19013	0	0	0	19013	0	0	0	0	0
1140	T		13923	3	3	0.0215471	1	2	0	13920	0	0				18595	3	3	0.0161334	1	2	0	18592	0	0
1141	A		14292	0	3	0.0209908	14289	0	0	0	0	3		-A:3		19048	3	3	0.0157497	19045	0	2	1	0	0
1142	A		14093	0	0	0	14093	0	0	0	0	0				18893	3	3	0.0158789	18890	0	1	2	0	0
1143	A		14018	4	4	0.0285347	14014	1	1	2	0	0				18729	3	3	0.0160179	18726	0	1	2	0	0
1144	T		13600	1	1	0.00735294	0	1	0	13599	0	0				18214	1840	1842	10.1131	0	1840	0	16372	0	2		-T:2
1145	C		13867	3	3	0.0216341	2	13864	0	1	0	0				18584	3	3	0.0161429	1	18581	1	1	0	0
1146	A		13961	3	6	0.0429769	13955	0	0	3	0	3		-A:3		18761	2	4	0.0213208	18757	2	0	0	0	2		-A:1;-AA:1
1147	A		13809	1	1	0.00724165	13808	0	1	0	0	0				18532	2	2	0.0107921	18530	0	1	1	0	0
1148	A		13772	2	2	0.0145222	13770	0	2	0	0	0				18472	2	2	0.0108272	18470	1	1	0	0	0
1149	A		13798	5	5	0.0362371	13793	0	3	2	0	0				18481	2	2	0.0108219	18479	0	0	2	0	0
1150	C		14053	1	1	0.00711592	1	14052	0	0	0	0				18869	3	3	0.0158991	2	18866	0	1	0	0
1151	A		13953	2	3	0.0215008	13951	1	0	1	1	0	+T:1			18722	5	6	0.0320479	18717	0	3	2	1	0	+T:1
1152	T		13810	0	1	0.00724113	0	0	0	13809	0	1		-T:1		18496	3	4	0.0216263	1	2	0	18492	0	1		-T:1
1153	T		13706	0	0	0	0	0	0	13706	0	0				18368	2	2	0.0108885	2	0	0	18366	0	0
1154	T		13870	3	3	0.0216294	0	2	1	13867	0	0				18568	0	0	0	0	0	0	18568	0	0
1155	A		14122	3	3	0.0212434	14119	0	0	3	0	0				18924	3	3	0.0158529	18921	1	1	1	0	0
1156	T		13802	1	1	0.00724533	0	1	0	13801	0	0				18453	5	5	0.0270959	2	3	0	18448	0	0
1157	C		13865	3	3	0.0216372	3	13862	0	0	0	0				18603	4	4	0.0215019	2	18599	0	2	0	0
1158	C		13822	2	2	0.0144697	0	13820	0	2	0	0				18621	2	2	0.0107406	2	18619	0	0	0	0
1159	T		14069	2	2	0.0142157	2	0	0	14067	0	0				18884	5	5	0.0264774	0	4	1	18879	0	0
1160	A		14019	1	1	0.00713318	14018	0	1	0	0	0				18861	2	2	0.0106039	18859	0	1	1	0	0
1161	C		13869	4	4	0.0288413	3	13865	0	1	0	0				18637	5	5	0.0268284	4	18632	1	0	0	0
1162	T		13916	3	3	0.0215579	0	3	0	13913	0	0				18642	2	2	0.0107285	0	2	0	18640	0	0
1163	A		14164	2	5	0.0353008	14159	2	0	0	0	3		-A:2;-AA:1		18979	0	10	0.0526898	18969	0	0	0	0	10		-A:10
1164	A		13991	3	3	0.0214424	13988	0	2	1	0	0				18803	2	2	0.0106366	18801	0	2	0	0	0
1165	A		14057	2	2	0.0142278	14055	1	0	1	0	0				18887	1	1	0.00529465	18886	0	1	0	0	0
1166	A		14128	7	7	0.049547	14121	1	6	0	0	0				18942	6	6	0.0316756	18936	0	6	0	0	0
1167	G		14043	1	1	0.00712099	1	0	14042	0	0	0				18840	4	5	0.0265393	2	1	18835	1	0	1		-G:1
1168	T		13785	2	2	0.0145085	1	0	1	13783	0	0				18442	1	1	0.00542241	0	1	0	18441	0	0
1169	A		14268	4	4	0.0280348	14264	1	2	1	0	0				19134	3	3	0.0156789	19131	0	2	1	0	0
1170	T		13987	1	1	0.0071495	1	0	0	13986	0	0				18721	3	3	0.0160248	1	1	1	18718	0	0
1171	T		14175	3	3	0.021164	3	0	0	14172	0	0				18994	4	4	0.0210593	2	2	0	18990	0	0
1172	G		14033	1	3	0.0213782	0	1	14030	0	0	2		-G:2		18772	4	6	0.0319625	1	2	18766	1	0	2		-G:2
1173	G		13986	4	4	0.0286	2	1	13982	1	0	0				18771	1	1	0.00532737	0	0	18770	1	0	0
1174	A		14081	8	8	0.0568141	14073	0	4	4	0	0				18910	4	4	0.0211528	18906	0	2	2	0	0
1175	G		14041	2	2	0.014244	1	1	14039	0	0	0				18812	3	3	0.0159473	3	0	18809	0	0	0
1176	A		14273	1	1	0.00700624	14272	0	0	1	0	0				19071	2	3	0.0157307	19068	0	2	0	0	1		-A:1
1177	A		14437	3	3	0.0207799	14434	1	0	2	0	0				19272	1	1	0.00518888	19271	0	0	1	0	0
1178	A		14557	4	4	0.0274782	14553	0	2	2	0	0				19416	4	4	0.0206016	19412	0	0	4	0	0
1179	G		14214	4	4	0.0281413	0	2	14210	2	0	0				19029	2	2	0.0105103	0	0	19027	2	0	0
1180	A		14648	4	4	0.0273075	14644	0	1	3	0	0				19580	2	2	0.0102145	19578	1	1	0	0	0
1181	A		14552	1	1	0.00687191	14551	1	0	0	0	0				19382	0	0	0	19382	0	0	0	0	0
1182	A		14416	0	0	0	14416	0	0	0	0	0				19324	2	2	0.0103498	19322	0	2	0	0	0
1183	T		13969	1	1	0.00715871	0	1	0	13968	0	0				18790	2	2	0.010644	0	2	0	18788	0	0
1184	T		13692	3	3	0.0219106	1	2	0	13689	0	0				18413	3	3	0.0162928	2	1	0	18410	0	0
1185	C		14017	6	6	0.0428052	3	14011	0	3	0	0				18857	2	2	0.0106061	0	18855	0	2	0	0
1186	G		14039	1	1	0.00712301	1	0	14038	0	0	0				18958	7	7	0.0369237	3	0	18951	4	0	0
1187	T		14270	0	0	0	0	0	0	14270	0	0				19219	5	5	0.0260159	2	3	0	19214	0	0
1188	A		14635	5	5	0.0341647	14630	0	2	3	0	0				19677	3	3	0.0152462	19674	0	1	2	0	0
1189	C		14395	5	5	0.0347343	3	14390	1	1	0	0				19395	5	6	0.0309358	5	19389	0	0	0	1		-C:1
1190	A		14500	4	4	0.0275862	14496	2	1	1	0	0				19536	2	2	0.0102375	19534	0	2	0	0	0
1191	T		14171	2	2	0.0141133	0	1	1	14169	0	0				19038	3	3	0.015758	1	1	1	19035	0	0
1192	C		14229	2	2	0.0140558	2	14227	0	0	0	0				19213	2	2	0.0104096	0	19211	1	1	0	0
1193	T		14291	2	2	0.0139948	0	2	0	14289	0	0				19300	2	2	0.0103627	0	2	0	19298	0	0
1194	A		14707	4	4	0.0271979	14703	1	2	1	0	0				19810	2	2	0.0100959	19808	1	1	0	0	0
1195	G		14361	2	2	0.0139266	0	0	14359	2	0	0				19364	2	2	0.0103284	0	1	19362	1	0	0
1196	G		14201	2	2	0.0140835	1	0	14199	1	0	0				19141	2	2	0.0104488	1	0	19139	1	0	0
1197	A		14302	3	3	0.0209761	14299	0	2	1	0	0				19412	4	4	0.0206058	19408	0	3	1	0	0
1198	G		14256	2	2	0.0140292	1	1	14254	0	0	0				19355	4	4	0.0206665	4	0	19351	0	0	0
1199	C		14073	0	0	0	0	14073	0	0	0	0				19078	4	4	0.0209666	2	19074	0	2	0	0
1200	T		14375	3	3	0.0208696	0	3	0	14372	0	0				19464	1	1	0.00513769	0	1	0	19463	0	0
1201	A		14904	2	2	0.0134192	14902	0	0	2	0	0				20033	3	3	0.0149753	20030	0	1	2	0	0
1202	T		14649	4	4	0.0273056	1	2	1	14645	0	0				19701	3	3	0.0152277	2	1	0	19698	0	0
1203	A		14906	6	6	0.0402522	14900	3	2	1	0	0				20136	1	1	0.00496623	20135	0	0	1	0	0
1204	G		14517	0	0	0	0	0	14517	0	0	0				19655	4	4	0.0203511	2	1	19651	1	0	0
1205	A		14779	3	3	0.0202991	14776	1	2	0	0	0				19894	4	4	0.0201066	19890	1	2	1	0	0
1206	A		14811	3	3	0.0202552	14808	1	0	2	0	0				19974	6	6	0.0300391	19968	0	4	2	0	0
1207	C		14476	1	1	0.00690799	0	14475	1	0	0	0				19545	4	4	0.0204656	1	19541	1	2	0	0
1208	T		14418	1	1	0.00693577	0	1	0	14417	0	0				19447	3	3	0.0154265	1	2	0	19444	0	0
1209	A		14844	5	5	0.0336836	14839	1	3	1	0	0				20013	4	4	0.019987	20009	0	3	1	0	0
1210	G		14444	2	2	0.0138466	0	1	14442	1	0	0				19442	1	1	0.0051435	0	0	19441	1	0	0
1211	T		14443	6	6	0.0415426	4	2	0	14437	0	0				19467	2	2	0.0102738	1	1	0	19465	0	0
1212	A		14840	2	2	0.0134771	14838	0	1	1	0	0				19872	2	3	0.0150966	19870	0	0	2	1	0	+C:1
1213	C		14196	1	1	0.00704424	1	14195	0	0	0	0				19098	2	2	0.0104723	0	19096	1	1	0	0
1214	C		14122	3	3	0.0212434	1	14119	0	2	0	0				19056	5	5	0.0262385	1	19051	0	4	0	0
1215	G		14472	8	9	0.0621891	6	0	14463	2	0	1		-G:1		19392	7	8	0.0412541	4	1	19384	2	0	1		-G:1
1216	C		14122	4	6	0.0424869	0	14116	0	4	0	2		-C:2		19037	3	4	0.0210117	1	19033	0	2	0	1		-C:1
1217	A		14728	4	4	0.0271592	14724	0	3	1	0	0				19697	0	5	0.0253846	19692	0	0	0	0	5		-A:5
1218	A		14697	1	1	0.00680411	14696	0	0	1	0	0				19651	1879	1879	9.56185	17772	2	1874	3	0	0
1219	G		14333	3	3	0.0209307	1	1	14330	1	0	0				19118	4	4	0.0209227	2	0	19114	2	0	0
1220	G		13946	2	2	0.014341	0	1	13944	1	0	0				18742	5	5	0.026678	1	0	18737	4	0	0
1221	G		14201	2	2	0.0140835	0	1	14199	1	0	0				19008	5	5	0.0263047	1	1	19003	3	0	0
1222	A		14720	2	3	0.0203804	14717	0	1	1	0	1		-A:1		19574	8	9	0.0459794	19565	0	6	2	0	1		-A:1
1223	A		14656	2	2	0.0136463	14654	1	1	0	0	0				19642	3	3	0.0152734	19639	0	2	1	0	0
1224	A		14617	6	6	0.0410481	14611	0	6	0	0	0				19592	4	4	0.0204165	19588	0	4	0	0	0
1225	G		14447	1	1	0.00692185	1	0	14446	0	0	0				19402	4	4	0.0206164	1	1	19398	2	0	0
1226	A		14581	0	0	0	14581	0	0	0	0	0				19547	5	5	0.0255794	19542	1	1	3	0	0
1227	T		14337	6	6	0.0418498	1	4	1	14331	0	0				19234	3	3	0.0155974	0	2	1	19231	0	0
1228	G		14429	6	6	0.0415829	1	2	14423	3	0	0				19399	5	5	0.0257745	2	1	19394	2	0	0
1229	A		14421	1	1	0.00693433	14420	0	0	1	0	0				19384	5	5	0.0257945	19379	0	3	2	0	0
1230	A		14422	2	2	0.0138677	14420	0	2	0	0	0				19407	3	3	0.0154583	19404	0	2	1	0	0
1231	A		14330	4	4	0.0279135	14326	0	2	2	0	0				19287	2	2	0.0103697	19285	0	2	0	0	0
1232	G		14228	4	4	0.0281136	2	0	14224	2	0	0				19202	6	6	0.0312467	5	0	19196	1	0	0
1233	A		14195	0	0	0	14195	0	0	0	0	0				19129	3	3	0.015683	19126	0	1	2	0	0
1234	C		14220	0	0	0	0	14220	0	0	0	0				19194	1	1	0.00520996	0	19193	0	1	0	0
1235	T		14275	3	3	0.0210158	1	1	1	14272	0	0				19251	6	6	0.0311672	4	0	2	19245	0	0
1236	A		14316	5	5	0.034926	14311	1	2	2	0	0				19331	2	3	0.0155191	19328	1	1	0	0	1		-A:1
1237	A		14242	2	2	0.014043	14240	1	0	1	0	0				19262	1	1	0.00519157	19261	0	0	1	0	0
1238	T		14130	0	0	0	0	0	0	14130	0	0				19037	3	4	0.0210117	2	1	0	19033	0	1		-T:1
1239	T		14190	1	1	0.00704722	1	0	0	14189	0	0				19217	1	1	0.00520373	1	0	0	19216	0	0
1240	A		14234	4	4	0.0281017	14230	0	0	4	0	0				19277	2	6	0.0311252	19271	0	2	0	0	4		-A:4
1241	A		14118	1	1	0.00708316	14117	1	0	0	0	0				19151	1	1	0.00522166	19150	0	1	0	0	0
1242	A		14116	1	1	0.00708416	14115	0	1	0	0	0				19118	3	3	0.015692	19115	0	1	2	0	0
1243	A		14182	5	5	0.035256	14177	0	5	0	0	0				19191	4	4	0.0208431	19187	2	1	1	0	0
1244	G		14150	4	4	0.0282686	2	2	14146	0	0	0				19176	8	8	0.0417188	2	1	19168	5	0	0
1245	T		14135	3	4	0.0282985	1	1	1	14131	0	1		-T:1		19052	2	2	0.0104976	1	1	0	19050	0	0
1246	A		14269	2	4	0.0280328	14265	0	2	0	0	2		-A:2		19206	3	4	0.0208268	19202	1	1	1	0	1		-A:1
1247	A		14236	2	2	0.0140489	14234	0	1	1	0	0				19179	3	3	0.0156421	19176	0	2	1	0	0
1248	G		14070	1	1	0.00710732	0	0	14069	1	0	0				18892	5	5	0.0264662	2	0	18887	3	0	0
1249	A		14127	3	3	0.0212359	14124	0	3	0	0	0				18980	2	3	0.0158061	18977	0	2	0	0	1		-A:1
1250	A		14125	0	0	0	14125	0	0	0	0	0				18970	4	5	0.0263574	18965	0	1	3	0	1		-AC:1
1251	C		14047	2	2	0.0142379	2	14045	0	0	0	0				18878	2	2	0.0105943	0	18876	1	1	0	0
1252	A		14053	1	1	0.00711592	14052	0	1	0	0	0				18894	5	5	0.0264634	18889	0	2	3	0	0
1253	A		13940	1	1	0.0071736	13939	0	0	1	0	0				18724	3	3	0.0160222	18721	0	3	0	0	0
1254	G		13803	1	1	0.0072448	1	0	13802	0	0	0				18617	3	3	0.0161143	1	0	18614	2	0	0
1255	C		13836	1	1	0.00722752	0	13835	0	1	0	0				18607	6	6	0.0322459	3	18601	1	2	0	0
1256	A		13984	2	3	0.0214531	13981	0	0	2	0	1		-A:1		18756	2	4	0.0213265	18752	0	1	1	0	2		-A:2
1257	A		13867	5	5	0.0360568	13862	0	1	4	0	0				18575	0	0	0	18575	0	0	0	0	0
1258	A		13786	1	1	0.00725374	13785	0	1	0	0	0				18460	1	1	0.00541712	18459	0	1	0	0	0
1259	G		13734	4	4	0.0291248	2	2	13730	0	0	0				18420	3	3	0.0162866	3	0	18417	0	0	0
1260	A		13708	0	0	0	13708	0	0	0	0	0				18383	2	2	0.0108796	18381	0	0	2	0	0
1261	T		13328	1	1	0.007503	0	1	0	13327	0	0				17881	4	4	0.0223701	2	2	0	17877	0	0
1262	T		13462	4	4	0.0297133	2	1	1	13458	0	0				18034	1	1	0.00554508	0	1	0	18033	0	0
1263	A		13838	3	3	0.0216794	13835	0	2	1	0	0				18540	3	5	0.0269687	18535	0	0	3	0	2		-A:2
1264	A		13505	3	3	0.022214	13502	0	1	2	0	0				18182	0	0	0	18182	0	0	0	0	0
1265	A		13224	2	2	0.015124	13222	2	0	0	0	0				17838	1	1	0.00560601	17837	0	1	0	0	0
1266	C		13511	2	2	0.0148028	2	13509	0	0	0	0				18178	4	4	0.0220046	3	18174	0	1	0	0
1267	C		13488	2	2	0.014828	0	13486	0	2	0	0				18172	1	1	0.00550297	1	18171	0	0	0	0
1268	T		13434	1	1	0.0074438	0	1	0	13433	0	0				18013	3	3	0.0166546	3	0	0	18010	0	0
1269	T		13468	1	3	0.022275	0	1	0	13465	0	2		-TG:2		18117	3	4	0.0220787	0	2	1	18113	0	1		-TG:1
1270	G		13614	2	3	0.0220361	1	1	13611	0	0	1		-G:1		18249	7	10	0.0547975	4	0	18239	3	0	3		-G:3
1271	T		13747	2	2	0.0145486	1	1	0	13745	0	0				18376	7	7	0.0380932	4	2	1	18369	0	0
1272	A		13953	1	1	0.00716692	13952	0	0	1	0	0				18612	2	2	0.0107458	18610	0	2	0	0	0
1273	C		13570	5	5	0.036846	4	13565	0	1	0	0				18124	5	5	0.0275877	3	18119	1	1	0	0
1274	C		13605	3	3	0.0220507	2	13602	1	0	0	0				18242	2	2	0.0109637	1	18240	1	0	0	0
1275	T		13785	2	7	0.0507798	1	1	0	13778	0	5		-T:4;-TT:1		18368	8	11	0.0598868	2	5	1	18357	0	3		-T:3
1276	T		13754	3	3	0.0218118	0	2	1	13751	0	0				18325	4	4	0.0218281	0	4	0	18321	0	0
1277	T		13813	1	1	0.00723956	1	0	0	13812	0	0				18446	1	1	0.00542123	0	1	0	18445	0	0
1278	T		13894	3	3	0.0215921	0	3	0	13891	0	0				18571	6	6	0.0323084	3	3	0	18565	0	0
1279	G		13727	3	4	0.0291397	2	0	13723	1	0	1		-G:1		18412	5	8	0.0434499	3	1	18404	1	0	3		-G:3
1280	C		13708	6	6	0.0437701	1	13702	2	3	0	0				18322	5	5	0.0272896	0	18317	0	5	0	0
1281	A		14039	3	3	0.021369	14036	0	1	2	0	0				18698	5	5	0.0267408	18693	0	2	3	0	0
1282	T		13901	6	6	0.0431624	4	1	1	13895	0	0				18534	1	1	0.00539549	0	1	0	18533	0	0
1283	A		13964	4	4	0.0286451	13960	1	2	1	0	0				18606	1	1	0.00537461	18605	0	1	0	0	0
1284	A		13889	1	1	0.00719994	13888	0	1	0	0	0				18525	4	4	0.0215924	18521	0	4	0	0	0
1285	T		13668	2	2	0.0146327	2	0	0	13666	0	0				18229	1	1	0.00548576	0	1	0	18228	0	0
1286	G		13704	3	3	0.0218914	2	1	13701	0	0	0				18274	7	7	0.0383058	2	1	18267	4	0	0
1287	A		13786	1	1	0.00725374	13785	0	1	0	0	0				18291	4	5	0.0273358	18286	0	1	3	0	1		-A:1
1288	A		13704	4	4	0.0291886	13700	0	2	2	0	0				18175	5	5	0.0275103	18170	1	2	2	0	0
1289	C		13695	2	2	0.0146039	0	13693	0	2	0	0				18086	3	3	0.0165874	2	18083	0	1	0	0
1290	T		13586	0	0	0	0	0	0	13586	0	0				17996	3	3	0.0166704	1	1	1	17993	0	0
1291	A		13729	0	2	0.0145677	13727	0	0	0	0	2		-A:2		18264	1	2	0.0109505	18262	0	1	0	0	1		-A:1
1292	A		13639	4	4	0.0293277	13635	1	2	1	0	0				18069	1	1	0.00553434	18068	0	1	0	0	0
1293	C		13684	3	3	0.0219234	1	13681	1	1	0	0				18164	2	2	0.0110108	0	18162	0	2	0	0
1294	T		13457	3	3	0.0222932	0	3	0	13454	0	0				17895	2	2	0.0111763	0	2	0	17893	0	0
1295	A		13841	7	7	0.0505744	13834	0	5	2	0	0				18367	3	3	0.0163336	18364	1	2	0	0	0
1296	G		13772	2	2	0.0145222	2	0	13770	0	0	0				18235	5	5	0.0274198	0	1	18230	4	0	0
1297	A		13879	2	3	0.0216154	13876	1	0	1	0	1		-A:1		18332	1	4	0.0218198	18328	1	0	0	0	3		-A:3
1298	A		13870	2	2	0.0144196	13868	0	1	1	0	0				18327	0	0	0	18327	0	0	0	0	0
1299	A		13778	3	3	0.0217738	13775	0	1	2	0	0				18288	4	4	0.0218723	18284	0	4	0	0	0
1300	A		13567	1	1	0.00737083	13566	1	0	0	0	0				18036	0	0	0	18036	0	0	0	0	0
1301	C		13796	2	2	0.014497	1	13794	1	0	0	0				18259	1	1	0.00547675	0	18258	0	1	0	0
1302	T		13463	0	0	0	0	0	0	13463	0	0				17841	2	2	0.0112101	0	1	1	17839	0	0
1303	T		13178	3	3	0.0227652	0	3	0	13175	0	0				17459	4	6	0.0343662	0	3	1	17453	0	2		-TC:2
1304	C		13729	2	2	0.0145677	1	13727	1	0	0	0				18161	2	2	0.0110126	0	18159	0	2	0	0
1305	T		13763	3	3	0.0217976	2	0	1	13760	0	0				18263	4	4	0.0219022	1	2	1	18259	0	0
1306	A		14020	3	6	0.042796	14014	0	3	0	0	3		-A:3		18613	1	2	0.0107452	18611	0	0	1	0	1		-A:1
1307	A		14011	3	3	0.0214117	14008	0	1	2	0	0				18560	3	3	0.0161638	18557	0	0	3	0	0
1308	C		13872	3	3	0.0216263	1	13869	2	0	0	0				18442	3	3	0.0162672	1	18439	0	2	0	0
1309	T		13897	2	3	0.0215874	2	0	0	13894	0	1		-T:1		18492	2	2	0.0108155	0	1	1	18490	0	0
1310	A		13991	1	6	0.0428847	13985	0	1	0	0	5		-A:4;-AA:1		18701	1	7	0.0374312	18694	1	0	0	0	6		-A:6
1311	A		13916	1	1	0.00718597	13915	0	0	1	0	0				18584	1	1	0.00538097	18583	0	1	0	0	0
1312	A		13902	2	2	0.0143864	13900	0	2	0	0	0				18546	4	4	0.021568	18542	0	3	1	0	0
1313	A		13938	7	7	0.0502224	13931	1	5	1	0	0				18580	2	2	0.0107643	18578	0	1	1	0	0
1314	G		13780	3	3	0.0217707	1	0	13777	2	0	0				18318	0	0	0	0	0	18318	0	0	0
1315	A		13999	2	2	0.0142867	13997	0	2	0	0	0				18647	2	2	0.0107256	18645	0	1	1	0	0
1316	A		13961	0	0	0	13961	0	0	0	0	0				18614	1	1	0.0053723	18613	0	0	1	0	0
1317	T		13714	1	1	0.00729182	0	1	0	13713	0	0				18397	2	2	0.0108713	1	0	1	18395	0	0
1318	T		13869	2	2	0.0144207	0	2	0	13867	0	0				18536	3	3	0.0161847	1	0	2	18533	0	0
1319	A		14137	3	3	0.0212209	14134	1	1	1	0	0				18862	1	3	0.015905	18859	0	1	0	0	2		-A:1;-AC:1
1320	C		13951	5	6	0.0430077	4	13945	0	1	0	1		-C:1		18673	3	3	0.016066	2	18670	1	0	0	0
1321	A		13999	3	4	0.0285735	13995	0	2	1	0	1		-AG:1		18683	2	2	0.0107049	18681	0	1	1	0	0
1322	G		13822	4	4	0.0289394	1	1	13818	2	0	0				18446	6	6	0.0325274	1	1	18440	4	0	0
1323	C		13736	2	2	0.0145603	0	13734	1	1	0	0				18384	5	5	0.0271976	3	18379	0	2	0	0
1324	T		13810	0	0	0	0	0	0	13810	0	0				18428	2	3	0.0162796	1	1	0	18425	0	1		-T:1
1325	A		14053	1	2	0.0142318	14051	0	1	0	0	1		-AG:1		18738	2	2	0.0106735	18736	1	1	0	0	0
1326	G		13750	1	2	0.0145455	0	0	13748	1	0	1		-GAAACCCC:1		18397	4	4	0.0217427	3	1	18393	0	0	0
1327	A		13808	1	2	0.0144844	13806	0	1	0	0	1		-A:1		18509	3	3	0.0162083	18506	0	3	0	0	0
1328	A		13780	2	2	0.0145138	13778	1	1	0	0	0				18422	888	888	4.82032	17534	0	888	0	0	0
1329	A		13734	4	5	0.036406	13730	2	1	1	1	0	+C:1			18334	4	4	0.0218174	18330	2	2	0	0	0
1330	C		13583	1	5	0.0368107	0	13578	1	0	0	4		-C:3;-CC:1		18181	1	4	0.022001	0	18177	0	1	0	3		-C:3
1331	C		13362	0	0	0	0	13362	0	0	0	0				17861	3	3	0.0167964	1	17858	1	1	0	0
1332	C		13360	5	5	0.0374251	3	13355	0	2	0	0				17782	3	3	0.016871	2	17779	0	1	0	0
1333	C		13481	7	7	0.0519249	4	13474	0	3	0	0				17974	1	1	0.00556359	0	17973	0	1	0	0
1334	G		13521	3	4	0.0295836	1	1	13517	1	0	1		-G:1		18040	5	5	0.0277162	3	0	18035	2	0	0
1335	A		13559	1	1	0.00737518	13558	0	1	0	0	0				18097	2	2	0.0110516	18095	0	0	2	0	0
1336	A		13338	1	1	0.00749738	13337	0	1	0	0	0				17898	1	1	0.00558722	17897	0	1	0	0	0
1337	A		13266	1	1	0.00753807	13265	0	0	1	0	0				17651	0	0	0	17651	0	0	0	0	0
1338	C		13475	1	1	0.00742115	0	13474	0	1	0	0				17936	3	3	0.0167261	2	17933	0	1	0	0
1339	C		13406	1	1	0.00745935	0	13405	0	1	0	0				17850	5	5	0.0280112	2	17845	0	3	0	0
1340	A		13401	4	4	0.0298485	13397	0	2	2	0	0				17890	1	2	0.0111794	17888	0	0	1	0	1		-A:1
1341	A		13150	1	1	0.00760456	13149	0	1	0	0	0				17404	1	1	0.00574581	17403	1	0	0	0	0
1342	A		12886	3	3	0.0232811	12883	1	1	1	0	0				17020	0	0	0	17020	0	0	0	0	0
1343	C		13591	7	7	0.0515047	2	13584	0	5	0	0				18082	3	3	0.0165911	1	18079	1	1	0	0
1344	G		13433	1	1	0.00744435	1	0	13432	0	0	0				17895	3	3	0.0167645	2	0	17892	1	0	0
1345	A		13349	3	3	0.0224736	13346	0	3	0	0	0				17830	2	2	0.011217	17828	0	0	2	0	0
1346	G		13402	1	1	0.00746157	0	1	13401	0	0	0				17940	4	4	0.0222965	0	1	17936	3	0	0
1347	C		13433	3	3	0.0223331	1	13430	1	1	0	0				17929	4	4	0.0223102	1	17925	2	1	0	0
1348	T		13560	2	2	0.0147493	1	1	0	13558	0	0				18075	4	4	0.02213	1	3	0	18071	0	0
1349	A		13687	2	2	0.0146124	13685	0	0	2	0	0				18356	8	8	0.0435825	18348	3	1	4	0	0
1350	C		13411	1	2	0.0149131	0	13409	1	0	0	1		-C:1		17939	2	2	0.0111489	0	17937	1	1	0	0
1351	C		13438	3	3	0.0223248	3	13435	0	0	0	0				17925	4	4	0.0223152	3	17921	0	1	0	0
1352	T		13557	0	0	0	0	0	0	13557	0	0				18075	5	5	0.0276625	3	2	0	18070	0	0
1353	A		13747	1	9	0.0654688	13738	1	0	0	0	8		-A:8		18400	1	11	0.0597826	18389	0	1	0	0	10		-A:9;-AA:1
1354	A		13604	4	4	0.0294031	13600	0	3	1	0	0				18262	3	3	0.0164276	18259	0	3	0	0	0
1355	A		13518	0	0	0	13518	0	0	0	0	0				18220	1	1	0.00548847	18219	0	0	1	0	0
1356	A		13459	1	1	0.00742997	13458	0	1	0	0	0				18061	1	1	0.00553679	18060	0	1	0	0	0
1357	A		13519	0	0	0	13519	0	0	0	0	0				18158	4	4	0.0220289	18154	2	1	1	0	0
1358	C		13584	0	0	0	0	13584	0	0	0	0				18268	3	3	0.0164222	1	18265	1	1	0	0
1359	A		13666	1	1	0.00731743	13665	0	0	1	0	0				18326	4	4	0.0218269	18322	2	2	0	0	0
1360	A		13612	2	2	0.0146929	13610	0	1	1	0	0				18269	0	0	0	18269	0	0	0	0	0
1361	T		13575	4	7	0.0515654	2	1	1	13568	0	3		-T:3		18263	3	4	0.0219022	0	3	0	18259	0	1		-T:1
1362	T		13428	1	1	0.00744713	0	1	0	13427	0	0				18025	3	3	0.0166436	1	1	1	18022	0	0
1363	T		13512	3	3	0.0222025	0	2	1	13509	0	0				18136	5	5	0.0275695	1	3	1	18131	0	0
1364	T		13713	0	0	0	0	0	0	13713	0	0				18406	2	2	0.010866	0	2	0	18404	0	0
1365	A		13837	1	1	0.007227	13836	0	1	0	0	0				18638	2	2	0.0107308	18636	1	0	1	0	0
1366	T		13692	6	6	0.0438212	3	3	0	13686	0	0				18399	3	3	0.0163052	1	1	1	18396	0	0
1367	G		13611	1	1	0.007347	0	1	13610	0	0	0				18284	4	4	0.0218771	1	2	18280	1	0	0
1368	A		13591	4	4	0.0294312	13587	0	1	3	0	0				18350	2	2	0.0108992	18348	0	1	1	0	0
1369	A		13565	3	3	0.0221157	13562	1	1	1	0	0				18339	4	4	0.0218114	18335	1	1	2	0	0
1370	T		13434	3	3	0.0223314	3	0	0	13431	0	0				18197	2	2	0.0109908	1	0	1	18195	0	0
1371	C		13598	3	3	0.0220621	2	13595	0	1	0	0				18388	2	4	0.0217533	2	18384	0	0	0	2		-C:2
1372	A		13491	0	0	0	13491	0	0	0	0	0				18427	4	4	0.0217073	18423	0	2	2	0	0
1373	A		13254	7	7	0.0528142	13247	0	6	1	0	0				18165	7201	7201	39.6422	10964	0	7197	4	0	0
1374	C		13470	4	4	0.0296956	4	13466	0	0	0	0				18137	5	5	0.027568	3	18132	0	2	0	0
1375	T		12910	2	2	0.0154919	0	2	0	12908	0	0				17679	3	3	0.0169693	0	3	0	17676	0	0
1376	C		13497	5	5	0.0370453	3	13492	2	0	0	0				18196	4	4	0.0219829	1	18192	1	2	0	0
1377	G		13585	3	4	0.0294442	1	1	13581	1	0	1		-G:1		18276	4	4	0.0218866	2	1	18272	1	0	0
1378	T		13071	1	2	0.015301	0	0	1	13069	0	1		-TC:1		17403	4	4	0.0229845	2	2	0	17399	0	0
1379	C		13521	2	2	0.0147918	2	13519	0	0	0	0				18210	3	3	0.0164745	2	18207	0	1	0	0
1380	T		13573	1	1	0.00736757	0	1	0	13572	0	0				18268	2	3	0.0164222	1	1	0	18265	0	1		-TA:1
1381	A		13790	6	6	0.0435098	13784	0	5	1	0	0				18513	8233	8233	44.4715	10280	0	8233	0	0	0
1382	T		13572	4	5	0.0368406	2	2	0	13567	0	1		-TG:1		18229	4	4	0.0219431	2	2	0	18225	0	0
1383	G		13705	3	3	0.0218898	1	1	13702	1	0	0				18511	3	3	0.0162066	2	0	18508	1	0	0
1384	T		13612	3	3	0.0220394	1	1	1	13609	0	0				18421	2	2	0.0108572	1	1	0	18419	0	0
1385	G		13520	4	4	0.0295858	3	0	13516	1	0	0				18305	7	11	0.0600929	4	1	18294	2	0	4		-G:4
1386	G		13668	10	10	0.0731636	4	1	13658	5	0	0				18419	12	12	0.0651501	8	2	18407	2	0	0
1387	C		13649	3	6	0.0439593	1	13644	2	0	1	2	+A:1	-C:2		18433	5	7	0.0379754	2	18427	2	1	1	1	+A:1	-C:1
1388	A		13738	5	9	0.0655117	13729	2	3	0	0	4		-A:4		18592	2	6	0.0322719	18586	0	1	1	0	4		-A:4
1389	A		13605	3	3	0.0220507	13602	0	2	1	0	0				18340	6	6	0.0327154	18334	2	2	2	0	0
1390	A		13615	4	4	0.0293794	13611	0	3	1	0	0				18299	4	4	0.0218591	18295	2	1	1	0	0
1391	A		13696	1	1	0.0073014	13695	0	1	0	0	0				18427	1	1	0.00542682	18426	0	0	1	0	0
1392	T		13518	2	2	0.0147951	1	1	0	13516	0	0				18094	2	2	0.0110534	0	1	1	18092	0	0
1393	A		13698	1	1	0.00730034	13697	0	0	1	0	0				18345	2	2	0.0109022	18343	0	0	2	0	0
1394	G		13710	4	4	0.0291758	2	0	13706	2	0	0				18396	5	5	0.0271798	3	0	18391	2	0	0
1395	T		13450	2	2	0.0148699	1	1	0	13448	0	0				17977	7	7	0.0389386	3	2	2	17970	0	0
1396	G		13529	6	6	0.0443492	3	2	13523	1	0	0				18184	5	5	0.0274967	2	1	18179	2	0	0
1397	A		13522	1	1	0.00739536	13521	0	0	1	0	0				18259	4	4	0.021907	18255	0	1	3	0	0
1398	G		13395	4	4	0.0298619	3	0	13391	1	0	0				18083	7	7	0.0387104	2	1	18076	4	0	0
1399	A		13453	3	3	0.0222999	13450	0	1	2	0	0				18198	3	3	0.0164853	18195	0	1	2	0	0
1400	A		13533	1	1	0.00738934	13532	0	0	1	0	0				18255	1	1	0.00547795	18254	0	1	0	0	0
1401	G		13462	2	2	0.0148566	0	0	13460	2	0	0				18130	7	7	0.03861	2	2	18123	3	0	0
1402	A		13446	1	2	0.0148743	13445	0	1	0	1	0	+T:1			18286	0	0	0	18286	0	0	0	0	0
1403	T		13339	1	3	0.0224904	1	0	0	13336	0	2		-T:2		18212	2	8	0.0439271	0	2	0	18204	0	6		-T:4;-TT:2
1404	T		13281	0	0	0	0	0	0	13281	0	0				18150	1	1	0.00550964	0	1	0	18149	0	0
1405	T		13196	2	2	0.0151561	2	0	0	13194	0	0				18001	0	0	0	0	0	0	18001	0	0
1406	T		13233	3	3	0.0226706	2	1	0	13230	0	0				17959	2	2	0.0111365	0	1	1	17957	0	0
1407	T		13397	1	1	0.00746436	0	1	0	13396	0	0				18095	1	1	0.00552639	0	0	1	18094	0	0
1408	A		13483	3	3	0.0222502	13480	0	2	1	0	0				18184	5	5	0.0274967	18179	0	4	1	0	0
1409	G		13316	2	2	0.0150195	0	0	13314	2	0	0				17851	4	4	0.0224077	1	1	17847	2	0	0
1410	G		13318	3	3	0.0225259	0	1	13315	2	0	0				17858	7	7	0.0391981	2	1	17851	4	0	0
1411	T		13256	2	2	0.0150875	1	0	1	13254	0	0				17878	2	2	0.0111869	1	1	0	17876	0	0
1412	A		13493	0	3	0.0222338	13490	0	0	0	0	3		-AG:3		18106	0	1	0.00552303	18105	0	0	0	0	1		-A:1
1413	G		13374	2	2	0.0149544	2	0	13372	0	0	0				17926	3	3	0.0167355	1	1	17923	1	0	0
1414	A		13214	3	3	0.0227032	13211	1	1	1	0	0				17911	3	3	0.0167495	17908	0	1	2	0	0
1415	G		12943	2	2	0.0154524	2	0	12941	0	0	0				17604	3	3	0.0170416	2	0	17601	1	0	0
1416	G		13005	5	5	0.0384468	1	1	13000	3	0	0				17634	2	2	0.0113417	0	1	17632	1	0	0
1417	T		12846	4	4	0.0311381	0	3	1	12842	0	0				17380	4	4	0.023015	2	1	1	17376	0	0
1418	G		12778	5	7	0.0547817	3	1	12771	1	0	2		-G:2		17175	6	7	0.0407569	4	1	17168	1	0	1		-G:1
1419	A		13593	2	3	0.0220702	13590	0	1	1	0	1		-A:1		18352	2	3	0.016347	18349	0	2	0	0	1		-A:1
1420	A		13544	3	3	0.02215	13541	0	2	1	0	0				18309	4	4	0.0218472	18305	0	2	2	0	0
1421	A		13512	5	5	0.0370041	13507	0	3	2	0	0				18194	4	4	0.0219853	18190	0	3	1	0	0
1422	A		13446	4	4	0.0297486	13442	1	3	0	0	0				18202	4	4	0.0219756	18198	0	3	1	0	0
1423	G		13255	2	2	0.0150886	2	0	13253	0	0	0				17965	2	2	0.0111328	1	1	17963	0	0	0
1424	C		13058	3	3	0.0229744	1	13055	2	0	0	0				17643	5	5	0.0283399	2	17638	1	2	0	0
1425	C		13066	4	4	0.0306138	1	13062	0	3	0	0				17560	4	4	0.022779	2	17556	1	1	0	0
1426	T		13530	2	2	0.014782	2	0	0	13528	0	0				18234	2	2	0.0109685	1	0	1	18232	0	0
1427	A		13668	2	3	0.0219491	13665	0	1	1	0	1		-A:1		18529	4	5	0.0269847	18524	1	2	1	0	1		-A:1
1428	A		13524	1	1	0.00739426	13523	1	0	0	0	0				18296	2	2	0.0109314	18294	2	0	0	0	0
1429	C		13388	2	2	0.0149388	2	13386	0	0	0	0				18117	4	4	0.0220787	3	18113	1	0	0	0
1430	G		13514	3	3	0.0221992	2	0	13511	1	0	0				18184	7	7	0.0384954	4	2	18177	1	0	0
1431	A		13616	1	1	0.0073443	13615	0	1	0	0	0				18385	3	3	0.0163177	18382	1	1	1	0	0
1432	G		13396	2	2	0.0149298	1	1	13394	0	0	0				18093	1	1	0.005527	0	0	18092	1	0	0
1433	C		13418	1	1	0.00745268	0	13417	0	1	0	0				18066	3	3	0.0166058	1	18063	1	1	0	0
1434	T		13309	1	1	0.00751371	0	1	0	13308	0	0				17907	4	4	0.0223376	1	3	0	17903	0	0
1435	T		13416	1	1	0.00745379	1	0	0	13415	0	0				18167	3	3	0.0165135	2	1	0	18164	0	0
1436	G		13271	2	3	0.0226057	0	0	13268	2	0	1		-G:1		17908	8	8	0.0446728	2	2	17900	4	0	0
1437	G		13292	0	0	0	0	0	13292	0	0	0				17945	3	3	0.0167177	1	1	17942	1	0	0
1438	T		13422	1	1	0.00745045	0	1	0	13421	0	0				18106	3	3	0.0165691	1	2	0	18103	0	0
1439	G		13218	1	1	0.00756544	0	0	13217	1	0	0				17914	7	7	0.0390756	1	4	17907	2	0	0
1440	A		13586	2	2	0.014721	13584	0	1	1	0	0				18323	1	1	0.00545762	18322	0	0	1	0	0
1441	T		13607	2	2	0.0146983	1	1	0	13605	0	0				18309	4	4	0.0218472	2	1	1	18305	0	0
1442	A		13517	3	4	0.0295924	13513	0	3	0	0	1		-A:1		18278	1	1	0.00547106	18277	1	0	0	0	0
1443	G		13129	2	2	0.0152335	0	1	13127	1	0	0				17760	4	4	0.0225225	2	0	17756	2	0	0
1444	C		13142	1	1	0.00760919	0	13141	0	1	0	0				17772	1	1	0.00562683	1	17771	0	0	0	0
1445	T		13222	2	2	0.0151263	1	1	0	13220	0	0				17811	2	2	0.011229	1	0	1	17809	0	0
1446	G		12952	3	4	0.0308833	0	1	12948	2	0	1		-G:1		17608	7	8	0.0454339	4	1	17600	2	0	1		-G:1
1447	G		12943	2	2	0.0154524	0	0	12941	2	0	0				17523	1	1	0.00570679	1	0	17522	0	0	0
1448	T		13194	4	4	0.0303168	2	2	0	13190	0	0				17885	3	3	0.0167738	2	0	1	17882	0	0
1449	T		13185	2	2	0.0151688	1	1	0	13183	0	0				17786	5	5	0.028112	3	0	2	17781	0	0
1450	A		13267	0	0	0	13267	0	0	0	0	0				17962	2	5	0.0278365	17958	1	1	0	1	2	+C:1	-A:2
1451	C		12119	3	5	0.0412575	2	12114	0	1	0	2		-C:2		16478	1	1	0.0060687	0	16477	0	1	0	0
1452	C		11892	7	7	0.0588631	3	11885	1	3	0	0				16012	2	2	0.0124906	1	16010	0	1	0	0
1453	C		12529	4	7	0.0558704	1	12525	0	3	3	0	+A:3			16928	2	6	0.0354442	0	16926	0	2	4	0	+A:4
1454	A		13495	1	10	0.0741015	13485	0	1	0	0	9		-A:9		18275	5	20	0.109439	18255	4	1	0	0	15		-A:15
1455	A		13559	1	1	0.00737518	13558	0	1	0	0	0				18302	2	2	0.0109278	18300	0	1	1	0	0
1456	A		13574	1	1	0.00736703	13573	0	0	1	0	0				18357	1	1	0.00544751	18356	0	1	0	0	0
1457	A		13536	0	0	0	13536	0	0	0	0	0				18313	4	4	0.0218424	18309	0	3	1	0	0
1458	A		13473	1	1	0.00742225	13472	0	0	1	0	0				18282	6	6	0.0328192	18276	0	2	4	0	0
1459	A		13593	5	5	0.0367836	13588	0	3	2	0	0				18352	2	2	0.010898	18350	0	1	1	0	0
1460	T		13347	2	2	0.0149846	0	2	0	13345	0	0				17931	1	1	0.00557693	1	0	0	17930	0	0
1461	G		13453	9	9	0.0668996	2	4	13444	3	0	0				18078	5	6	0.0331895	2	0	18072	3	0	1		-G:1
1462	A		13679	2	2	0.014621	13677	0	1	1	0	0				18383	4	4	0.0217592	18379	1	1	2	0	0
1463	A		13591	6	6	0.0441469	13585	1	1	4	0	0				18308	0	1	0.00546209	18308	0	0	0	1	0	+T:1
1464	T		13218	1	1	0.00756544	0	1	0	13217	0	0				17757	4	4	0.0225263	4	0	0	17753	0	0
1465	T		13098	3	3	0.0229043	2	1	0	13095	0	0				17452	1	1	0.00573	0	0	1	17451	0	0
1466	T		13420	0	0	0	0	0	0	13420	0	0				17950	3	3	0.0167131	1	2	0	17947	0	0
1467	A		13842	2	3	0.0216732	13839	0	1	1	0	1		-A:1		18499	2	2	0.0108114	18497	1	1	0	0	0
1468	A		13668	1	1	0.00731636	13667	1	0	0	0	0				18277	1	1	0.00547136	18276	0	0	1	0	0
1469	G		13317	5	5	0.037546	2	1	13312	2	0	0				17890	4	4	0.0223589	1	0	17886	3	0	0
1470	T		13204	3	3	0.0227204	2	1	0	13201	0	0				17778	3	3	0.0168748	0	3	0	17775	0	0
1471	T		12932	2	2	0.0154655	2	0	0	12930	0	0				17327	1	1	0.00577134	1	0	0	17326	0	0
1472	C		13120	5	5	0.0381098	1	13115	2	2	0	0				17649	4	4	0.0226642	1	17645	2	1	0	0
1473	A		13838	3	3	0.0216794	13835	0	2	1	0	0				18585	1	1	0.00538068	18584	1	0	0	0	0
1474	A		13709	0	0	0	13709	0	0	0	0	0				18444	2	2	0.0108436	18442	0	0	2	0	0
1475	T		13661	1	3	0.0219603	0	1	0	13658	0	2		-T:2		18354	4	7	0.0381388	1	3	0	18347	0	3		-T:2;-TT:1
1476	T		13471	5	5	0.0371168	4	1	0	13466	0	0				18084	0	0	0	0	0	0	18084	0	0
1477	T		13375	2	2	0.0149533	1	1	0	13373	0	0				18023	2	2	0.0110969	0	1	1	18021	0	0
1478	T		13477	2	2	0.0148401	1	0	1	13475	0	0				18071	7	7	0.0387361	1	5	1	18064	0	0
1479	A		13975	2	2	0.0143113	13973	0	1	1	0	0				18732	3	5	0.0266923	18727	0	2	1	0	2		-A:2
1480	A		13774	0	0	0	13774	0	0	0	0	0				18490	4	4	0.0216333	18486	0	3	1	0	0
1481	A		13671	1	1	0.00731475	13670	1	0	0	0	0				18422	3	3	0.0162849	18419	1	1	1	0	0
1482	C		13312	0	0	0	0	13312	0	0	0	0				17944	2	2	0.0111458	0	17942	0	2	0	0
1483	T		13136	1	2	0.0152253	0	1	0	13134	0	1		-T:1		17802	2	3	0.016852	1	1	0	17799	0	1		-T:1
1484	T		13121	3	3	0.0228641	2	1	0	13118	0	0				17746	3	3	0.0169052	0	3	0	17743	0	0
1485	G		13012	4	9	0.0691669	1	2	13003	1	0	5		-G:5		17631	6	6	0.034031	3	3	17625	0	0	0
1486	C		12852	2	2	0.0155618	2	12850	0	0	0	0				17459	0	0	0	0	17459	0	0	0	0
1487	T		13088	2	7	0.0534841	0	2	0	13085	4	1	+A:4	-T:1		17804	5	9	0.0505504	1	4	0	17799	4	0	+A:4
1488	A		13921	1	15	0.107751	13906	1	0	0	0	14		-A:14		18832	2	18	0.095582	18814	1	0	1	0	16		-A:15;-AA:1
1489	A		13836	0	0	0	13836	0	0	0	0	0				18742	1	1	0.00533561	18741	0	1	0	0	0
1490	A		13872	3	3	0.0216263	13869	1	1	1	0	0				18809	1	1	0.0053166	18808	0	1	0	0	0
1491	A		13876	4	4	0.0288268	13872	2	1	1	0	0				18805	5	5	0.0265887	18800	1	2	2	0	0
1492	A		13911	4	4	0.0287542	13907	1	0	3	0	0				18793	2	2	0.0106423	18791	1	1	0	0	0
1493	A		13795	2	2	0.014498	13793	0	2	0	0	0				18724	4	4	0.021363	18720	0	1	3	0	0
1494	A		13907	3	4	0.0287625	13904	2	0	1	1	0	+G:1			18773	4	4	0.0213072	18769	2	2	0	0	0
1495	C		13581	4	4	0.0294529	3	13577	0	1	0	0				18422	0	0	0	0	18422	0	0	0	0
1496	A		14056	2	2	0.0142288	14054	1	1	0	0	0				19000	3	3	0.0157895	18997	0	1	2	0	0
1497	A		14052	2	2	0.0142328	14050	1	1	0	0	0				19021	4	4	0.0210294	19017	1	2	1	0	0
1498	C		13709	6	8	0.0583558	1	13702	2	3	1	1	+A:1	-C:1		18607	4	4	0.0214973	3	18603	0	1	0	0
1499	A		14086	3	5	0.0354962	14081	2	0	1	0	2		-A:2		19004	3	4	0.0210482	19000	0	1	2	0	1		-A:1
1500	A		13935	2	2	0.0143524	13933	1	1	0	0	0				18807	1	1	0.00531717	18806	0	1	0	0	0
1501	A		13788	2	2	0.0145054	13786	1	0	1	0	0				18650	2	2	0.0107239	18648	0	2	0	0	0
1502	A		13693	2	2	0.014606	13691	0	1	1	0	0				18448	2	2	0.0108413	18446	1	1	0	0	0
1503	T		13019	4	4	0.0307243	1	2	1	13015	0	0				17670	2	2	0.0113186	0	2	0	17668	0	0
1504	C		13684	4	4	0.0292312	1	13680	2	1	0	0				18562	4	5	0.0269368	2	18557	2	0	0	1		-C:1
1505	A		13963	1	6	0.0429707	13957	0	1	0	0	5		-A:5		18883	1	7	0.0370704	18876	0	1	0	0	6		-A:5;-AA:1
1506	A		13980	3	3	0.0214592	13977	1	1	1	0	0				18837	1	1	0.0053087	18836	0	1	0	0	0
1507	A		13895	4	4	0.0287873	13891	2	2	0	0	0				18781	3	3	0.0159736	18778	0	2	1	0	0
1508	A		13825	2	2	0.0144665	13823	0	1	1	0	0				18617	2	2	0.0107429	18615	0	1	1	0	0
1509	A		13912	4	4	0.0287522	13908	0	2	2	0	0				18807	5	5	0.0265858	18802	2	3	0	0	0
1510	G		13839	4	4	0.0289038	1	1	13835	2	0	0				18750	2	2	0.0106667	1	0	18748	1	0	0
1511	T		13811	3	3	0.0217218	0	2	1	13808	0	0				18696	1	1	0.00534874	0	0	1	18695	0	0
1512	A		13945	2	2	0.0143421	13943	1	1	0	0	0				18876	2	6	0.0317864	18870	1	1	0	0	4		-A:4
1513	A		13825	1	1	0.00723327	13824	0	1	0	0	0				18633	3	3	0.0161005	18630	0	2	1	0	0
1514	G		13655	3	3	0.02197	2	1	13652	0	0	0				18498	5	5	0.0270299	2	0	18493	3	0	0
1515	T		13413	3	4	0.0298218	3	0	0	13409	0	1		-T:1		18046	4	5	0.027707	2	2	0	18041	0	1		-T:1
1516	T		13175	1	1	0.00759013	0	0	1	13174	0	0				17730	2	2	0.0112803	0	1	1	17728	0	0
1517	T		13588	1	1	0.00735943	0	0	1	13587	0	0				18285	2	2	0.0109379	0	0	2	18283	0	0
1518	A		14157	5	5	0.0353182	14152	1	0	4	0	0				19055	7	8	0.0419837	19047	2	5	0	0	1		-AG:1
1519	G		13749	4	4	0.029093	1	1	13745	2	0	0				18503	2	2	0.0108091	0	0	18501	2	0	0
1520	A		14016	2	2	0.0142694	14014	0	0	2	0	0				18719	1	1	0.00534217	18718	0	0	1	0	0
1521	T		13635	1	1	0.00733407	1	0	0	13634	0	0				18321	0	0	0	0	0	0	18321	0	0
1522	T		13790	2	2	0.0145033	1	0	1	13788	0	0				18518	1	1	0.00540015	0	1	0	18517	0	0
1523	A		14157	2	2	0.0141273	14155	1	1	0	0	0				19047	6	6	0.031501	19041	1	3	2	0	0
1524	T		13924	2	2	0.0143637	0	1	1	13922	0	0				18773	2	2	0.0106536	1	0	1	18771	0	0
1525	A		14112	1	1	0.00708617	14111	0	1	0	0	0				18975	5	5	0.0263505	18970	0	3	2	0	0
1526	G		13743	3	3	0.0218293	1	1	13740	1	0	0				18556	7	7	0.0377236	2	2	18549	3	0	0
1527	C		13373	5	7	0.0523443	3	13366	0	2	0	2		-C:2		18123	5	9	0.0496607	4	18114	1	0	0	4		-C:4
1528	C		13486	6	6	0.0444906	2	13480	1	3	0	0				18292	7	7	0.0382681	2	18285	2	3	0	0
1529	A		14069	1	1	0.00710783	14068	0	1	0	0	0				18982	4	10	0.0526815	18972	1	2	1	0	6		-A:6
1530	A		14058	3	3	0.0213402	14055	0	2	1	0	0				18977	0	0	0	18977	0	0	0	0	0
1531	A		13994	2	2	0.0142918	13992	0	2	0	0	0				18896	3	3	0.0158764	18893	0	1	2	0	0
1532	A		13981	4	4	0.0286103	13977	1	1	2	0	0				18907	1	1	0.00528905	18906	0	1	0	0	0
1533	G		13826	1	1	0.00723275	1	0	13825	0	0	0				18740	3	3	0.0160085	1	0	18737	2	0	0
1534	A		13851	2	2	0.0144394	13849	0	1	1	0	0				18702	2	2	0.010694	18700	0	1	1	0	0
1535	G		13694	5	6	0.0438148	3	0	13688	2	0	1		-G:1		18517	3	4	0.0216018	3	0	18513	0	0	1		-G:1
1536	G		13361	4	4	0.0299379	0	1	13357	3	0	0				17970	4	4	0.0222593	2	1	17966	1	0	0
1537	G		13267	6	7	0.0527625	1	1	13261	4	1	0	+A:1			17879	3	3	0.0167795	1	0	17876	2	0	0
1538	A		13831	1	1	0.00723014	13830	0	1	0	0	0				18671	2	2	0.0107118	18669	0	1	1	0	0
1539	C		13788	3	3	0.0217581	0	13785	2	1	0	0				18690	7	7	0.0374532	3	18683	3	1	0	0
1540	A		14049	3	3	0.0213538	14046	0	1	2	0	0				18998	2	2	0.0105274	18996	0	2	0	0	0
1541	G		13744	1	1	0.0072759	1	0	13743	0	0	0				18624	3	3	0.0161082	2	1	18621	0	0	0
1542	C		13735	2	3	0.021842	2	13732	0	0	0	1		-CT:1		18482	2	2	0.0108213	2	18480	0	0	0	0
1543	T		13675	2	2	0.0146252	1	1	0	13673	0	0				18337	3	3	0.0163604	2	1	0	18334	0	0
1544	C		13602	2	2	0.0147037	0	13600	0	2	0	0				18455	2	2	0.0108372	1	18453	0	1	0	0
1545	T		13551	3	3	0.0221386	2	1	0	13548	0	0				18313	2	2	0.0109212	1	0	1	18311	0	0
1546	T		13483	3	3	0.0222502	3	0	0	13480	0	0				18203	2	2	0.0109872	1	1	0	18201	0	0
1547	C		13753	5	5	0.0363557	3	13748	1	1	0	0				18694	3	3	0.0160479	1	18691	1	1	0	0
1548	T		13790	5	5	0.0362582	1	4	0	13785	0	0				18671	6	6	0.0321354	2	4	0	18665	0	0
1549	G		13615	3	3	0.0220345	2	0	13612	1	0	0				18514	3	7	0.0378092	1	0	18507	2	0	4		-G:4
1550	G		13643	3	3	0.0219893	1	0	13640	2	0	0				18449	4	5	0.0271017	1	0	18445	3	1	0	+A:1
1551	A		14071	0	1	0.00710682	14070	0	0	0	0	1		-A:1		18892	7333	7336	38.8313	11556	0	7331	2	0	3		-A:3
1552	A		14173	1	1	0.00705567	14172	0	1	0	0	0				19118	3	3	0.015692	19115	0	1	2	0	0
1553	C		13797	7	7	0.0507357	3	13790	0	4	0	0				18671	5	6	0.0321354	2	18666	0	3	1	0	+G:1
1554	G		13810	4	4	0.0289645	0	1	13806	3	0	0				18680	2	3	0.01606	2	0	18677	0	0	1		-G:1
1555	G		13748	2	4	0.0290951	1	0	13746	1	2	0	+A:2			18629	3	4	0.0214719	1	1	18626	1	1	0	+A:1
1556	A		13894	1	8	0.0575788	13886	0	0	1	0	7		-A:7		18799	6	11	0.0585138	18788	0	3	3	0	5		-A:5
1557	A		13993	2	2	0.0142929	13991	0	1	1	0	0				18896	5	5	0.0264606	18891	0	3	2	0	0
1558	A		13979	2	2	0.0143072	13977	0	0	2	0	0				18899	3	3	0.0158739	18896	1	2	0	0	0
1559	A		13958	4	4	0.0286574	13954	2	1	1	0	0				18808	5	5	0.0265844	18803	0	2	3	0	0
1560	A		13764	1	1	0.00726533	13763	0	1	0	0	0				18556	1	1	0.00538909	18555	1	0	0	0	0
1561	A		13389	3	3	0.0224065	13386	1	1	1	0	0				18129	3	3	0.0165481	18126	0	2	1	0	0
1562	C		13755	3	3	0.0218103	1	13752	1	1	0	0				18561	2	2	0.0107753	1	18559	0	1	0	0
1563	C		13651	3	3	0.0219764	1	13648	0	2	0	0				18575	3	3	0.0161507	0	18572	1	2	0	0
1564	T		13827	0	1	0.00723223	0	0	0	13826	0	1		-T:1		18732	4	4	0.0213538	1	3	0	18728	0	0
1565	T		13752	2	2	0.0145433	2	0	0	13750	0	0				18587	3	3	0.0161403	2	1	0	18584	0	0
1566	T		13742	4	4	0.0291078	2	1	1	13738	0	0				18576	10	10	0.0538329	8	1	1	18566	0	0
1567	A		13836	9	9	0.0650477	13827	1	3	5	0	0				18809	2	2	0.0106332	18807	0	0	2	0	0
1568	A		13795	1	1	0.007249	13794	0	0	1	0	0				18704	3	3	0.0160393	18701	0	1	2	0	0
1569	T		13623	2	2	0.0146811	1	0	1	13621	0	0				18478	3	3	0.0162355	2	1	0	18475	0	0
1570	A		13751	2	2	0.0145444	13749	0	2	0	0	0				18660	4	4	0.0214362	18656	0	1	3	0	0
1571	G		13682	2	2	0.0146177	0	0	13680	2	0	0				18513	1	1	0.00540161	0	0	18512	1	0	0
1572	T		13249	1	1	0.00754774	1	0	0	13248	0	0				17993	7	7	0.038904	1	4	2	17986	0	0
1573	G		13373	4	4	0.029911	1	0	13369	3	0	0				18236	5	5	0.0274183	3	1	18231	1	0	0
1574	A		13788	3	3	0.0217581	13785	0	2	1	0	0				18698	5	6	0.032089	18692	2	0	3	0	1		-A:1
1575	A		13796	2	2	0.014497	13794	0	1	1	0	0				18675	1	1	0.00535475	18674	1	0	0	0	0
1576	T		13474	5	5	0.0371085	2	2	1	13469	0	0				18283	4	4	0.0218782	1	3	0	18279	0	0
1577	A		13767	1	1	0.00726375	13766	1	0	0	0	0				18631	2	4	0.0214696	18627	1	0	1	0	2		-A:2
1578	A		13677	1	1	0.00731154	13676	0	1	0	0	0				18477	4	4	0.0216485	18473	0	2	2	0	0
1579	T		13357	3	3	0.0224601	1	1	1	13354	0	0				18065	2	2	0.0110711	1	1	0	18063	0	0
1580	T		13117	0	0	0	0	0	0	13117	0	0				17797	3	3	0.0168568	1	1	1	17794	0	0
1581	A		13769	0	0	0	13769	0	0	0	0	0				18617	3	3	0.0161143	18614	0	2	1	0	0
1582	A		13710	0	0	0	13710	0	0	0	0	0				18613	4	4	0.0214904	18609	1	2	1	0	0
1583	C		13837	4	6	0.043362	1	13831	2	1	0	2		-C:2		18714	3	6	0.0320616	1	18709	1	1	1	2	+A:1	-C:2
1584	A		13888	1	1	0.00720046	13887	0	0	1	0	0				18808	2	3	0.0159507	18805	0	2	0	0	1		-A:1
1585	A		13875	2	2	0.0144144	13873	1	0	1	0	0				18749	5	5	0.0266681	18744	2	2	1	0	0
1586	A		13708	2	2	0.01459	13706	0	2	0	0	0				18571	3	3	0.0161542	18568	0	2	1	0	0
1587	A		13704	0	0	0	13704	0	0	0	0	0				18565	1	1	0.00538648	18564	1	0	0	0	0
1588	C		13766	4	4	0.0290571	1	13762	2	1	0	0				18605	7	7	0.0376243	2	18598	1	4	0	0
1589	A		13883	2	2	0.0144061	13881	0	1	1	0	0				18758	3	3	0.0159932	18755	0	3	0	0	0
1590	G		13677	3	3	0.0219346	2	1	13674	0	0	0				18483	0	0	0	0	0	18483	0	0	0
1591	C		13502	2	2	0.0148126	1	13500	1	0	0	0				18257	3	3	0.0164321	2	18254	0	1	0	0
1592	T		13348	1	2	0.0149835	0	1	0	13346	0	1		-T:1		18047	3	5	0.0277054	1	2	0	18042	0	2		-T:2
1593	T		13199	2	2	0.0151527	0	2	0	13197	0	0				17826	4	4	0.0224391	1	3	0	17822	0	0
1594	T		13242	2	2	0.0151035	0	1	1	13240	0	0				17872	1	1	0.00559534	1	0	0	17871	0	0
1595	T		13350	0	0	0	0	0	0	13350	0	0				18106	2	2	0.0110461	1	1	0	18104	0	0
1596	A		13814	2	2	0.0144781	13812	0	1	1	0	0				18689	3	3	0.0160522	18686	1	2	0	0	0
1597	A		13768	4	4	0.0290529	13764	0	1	3	0	0				18683	2	2	0.0107049	18681	0	1	1	0	0
1598	C		13690	4	4	0.0292184	1	13686	0	3	0	0				18522	5	7	0.0377929	2	18515	0	3	0	2		-C:2
1599	C		13507	3	3	0.0222107	2	13504	0	1	0	0				18387	5	5	0.0271931	1	18382	0	4	0	0
1600	A		13573	3	3	0.0221027	13570	0	1	2	0	0				18457	1	1	0.005418	18456	0	1	0	0	0
1601	T		13540	0	0	0	0	0	0	13540	0	0				18354	5	6	0.0326904	2	2	1	18348	0	1		-T:1
1602	T		13395	3	3	0.0223964	1	2	0	13392	0	0				18233	1	1	0.00548456	1	0	0	18232	0	0
1603	G		13383	2	2	0.0149443	1	0	13381	1	0	0				18160	4	5	0.027533	3	0	18155	1	0	1		-G:1
1604	T		13527	5	5	0.0369631	3	2	0	13522	0	0				18217	4	4	0.0219575	2	2	0	18213	0	0
1605	A		13650	5	5	0.03663	13645	0	3	2	0	0				18428	6	6	0.0325591	18422	1	3	2	0	0
1606	G		13353	2	3	0.0224669	2	0	13350	0	0	1		-G:1		18029	2	3	0.0166399	1	0	18026	1	0	1		-G:1
1607	G		13131	1	1	0.00761557	1	0	13130	0	0	0				17771	7	7	0.03939	3	2	17764	2	0	0
1608	C		13082	2	2	0.0152882	0	13080	1	1	0	0				17765	6	6	0.0337743	4	17759	1	1	0	0
1609	C		13174	1	1	0.00759071	0	13173	0	1	0	0				17814	7	7	0.0392949	1	17807	3	3	0	0
1610	T		13472	1	1	0.0074228	1	0	0	13471	0	0				18233	5	6	0.0329074	0	5	0	18227	0	1		-T:1
1611	A		13754	1	8	0.0581649	13746	1	0	0	0	7		-A:6;-AA:1		18636	3	12	0.0643915	18624	0	1	2	0	9		-A:9
1612	A		13672	0	0	0	13672	0	0	0	0	0				18448	4	4	0.0216826	18444	0	2	2	0	0
1613	A		13530	2	2	0.014782	13528	0	1	1	0	0				18359	2	2	0.0108938	18357	1	0	1	0	0
1614	A		13575	3	3	0.0220994	13572	0	3	0	0	0				18385	4	4	0.0217569	18381	0	4	0	0	0
1615	G		13267	4	4	0.03015	2	0	13263	2	0	0				18091	4	4	0.0221104	2	1	18087	1	0	0
1616	C		13376	6	6	0.0448565	2	13370	0	4	0	0				18213	5	5	0.0274529	2	18208	1	2	0	0
1617	A		13726	2	2	0.0145709	13724	1	1	0	0	0				18585	2	2	0.0107614	18583	0	0	2	0	0
1618	G		13371	2	2	0.0149577	0	2	13369	0	0	0				18135	6	6	0.0330852	5	0	18129	1	0	0
1619	C		13058	11	11	0.0842395	3	13047	0	8	0	0				17728	6	7	0.0394856	1	17721	0	5	0	1		-C:1
1620	C		13165	4	4	0.0303836	1	13161	0	3	0	0				17881	4	4	0.0223701	2	17877	0	2	0	0
1621	A		13379	0	0	0	13379	0	0	0	0	0				18190	4	4	0.0219901	18186	0	2	2	0	0
1622	C		13192	3	4	0.0303214	0	13188	2	1	0	1		-C:1		17981	7	9	0.0500528	2	17972	1	4	0	2		-C:2
1623	C		13073	1	1	0.00764935	1	13072	0	0	0	0				17768	2	2	0.0112562	2	17766	0	0	0	0
1624	A		13469	4	4	0.0296978	13465	1	1	2	0	0				18238	1	1	0.00548306	18237	0	0	1	0	0
1625	A		13411	2	2	0.0149131	13409	0	0	2	0	0				18205	1	1	0.005493	18204	0	1	0	0	0
1626	T		13421	1	1	0.00745101	1	0	0	13420	0	0				18103	7	7	0.0386676	2	3	2	18096	0	0
1627	A		13638	1	4	0.0293298	13634	0	1	0	0	3		-A:3		18426	2	7	0.0379898	18419	0	2	0	0	5		-A:5
1628	A		13538	3	3	0.0221598	13535	0	2	1	0	0				18302	0	0	0	18302	0	0	0	0	0
1629	A		13404	1	1	0.00746046	13403	0	1	0	0	0				18074	0	0	0	18074	0	0	0	0	0
1630	G		13419	6	6	0.0447127	3	1	13413	2	0	0				18085	3	3	0.0165883	0	2	18082	1	0	0
1631	A		13416	2	3	0.0223614	13413	0	1	1	0	1		-A:1		18047	4	4	0.0221643	18043	0	3	1	0	0
1632	A		13251	2	2	0.0150932	13249	1	1	0	0	0				17904	2	2	0.0111707	17902	0	2	0	0	0
1633	A		13346	3	3	0.0224786	13343	0	2	1	0	0				17983	2	2	0.0111216	17981	1	1	0	0	0
1634	G		13291	0	0	0	0	0	13291	0	0	0				17879	1	1	0.00559315	0	0	17878	1	0	0
1635	C		13409	2	2	0.0149154	1	13407	0	1	0	0				18096	5	5	0.0276304	1	18091	1	3	0	0
1636	G		13506	4	4	0.0296165	2	1	13502	1	0	0				18215	5	5	0.0274499	4	0	18210	1	0	0
1637	T		13437	3	3	0.0223264	1	1	1	13434	0	0				18143	1	1	0.00551177	1	0	0	18142	0	0
1638	T		13524	2	2	0.0147885	2	0	0	13522	0	0				18216	4	4	0.0219587	2	2	0	18212	0	0
1639	C		13673	2	3	0.0219411	0	13670	0	2	0	1		-C:1		18469	4	5	0.0270724	2	18464	1	1	0	1		-C:1
1640	A		13761	2	2	0.0145338	13759	0	0	2	0	0				18588	4	4	0.0215193	18584	0	2	2	0	0
1641	A		13595	4	4	0.0294226	13591	0	1	3	0	0				18468	2	2	0.0108295	18466	0	2	0	0	0
1642	G		13581	5	5	0.0368161	4	1	13576	0	0	0				18359	3	3	0.0163408	2	1	18356	0	0	0
1643	C		13581	1	1	0.00736323	1	13580	0	0	0	0				18346	2	2	0.0109016	1	18344	0	1	0	0
1644	T		13248	3	3	0.0226449	1	2	0	13245	0	0				17947	3	3	0.0167159	2	1	0	17944	0	0
1645	C		13648	1	1	0.00732708	0	13647	0	1	0	0				18494	6	8	0.0432573	3	18486	0	3	0	2		-C:2
1646	A		13858	3	3	0.0216481	13855	0	2	1	0	0				18687	5	5	0.0267566	18682	0	3	2	0	0
1647	A		13818	1	1	0.00723694	13817	1	0	0	0	0				18667	4	4	0.0214282	18663	0	1	3	0	0
1648	C		13858	7	7	0.0505123	2	13851	2	3	0	0				18659	7	7	0.0375154	3	18652	3	1	0	0
1649	A		13885	1	1	0.00720202	13884	1	0	0	0	0				18731	3	3	0.0160162	18728	0	0	3	0	0
1650	T		13720	0	0	0	0	0	0	13720	0	0				18584	7	7	0.0376668	2	4	1	18577	0	0
1651	A		13866	0	1	0.00721189	13865	0	0	0	0	1		-A:1		18810	3	9	0.0478469	18801	1	1	1	0	6		-A:5;-AA:1
1652	A		13738	2	2	0.0145582	13736	1	0	1	0	0				18625	4	4	0.0214765	18621	1	1	2	0	0
1653	A		13758	2	2	0.014537	13756	0	2	0	0	0				18497	3	3	0.0162188	18494	0	1	2	0	0
1654	A		13756	2	2	0.0145391	13754	1	1	0	0	0				18614	4	4	0.0214892	18610	0	4	0	0	0
1655	T		13753	3	3	0.0218134	0	1	2	13750	0	0				18617	3	3	0.0161143	0	2	1	18614	0	0
1656	T		13605	2	2	0.0147005	1	1	0	13603	0	0				18414	1	1	0.00543065	0	0	1	18413	0	0
1657	T		13598	3	3	0.0220621	1	2	0	13595	0	0				18426	4	4	0.0217085	2	1	1	18422	0	0
1658	C		13691	6	6	0.0438244	3	13685	1	2	0	0				18586	0	1	0.00538039	0	18585	0	0	0	1		-C:1
1659	A		13767	2	3	0.0217912	13764	0	0	2	0	1		-A:1		18716	2	2	0.010686	18714	0	2	0	0	0
1660	A		13753	2	2	0.0145423	13751	0	0	2	0	0				18725	2	2	0.0106809	18723	0	0	2	0	0
1661	T		13689	1	1	0.00730514	0	0	1	13688	0	0				18659	5	7	0.0375154	1	4	0	18652	0	2		-T:2
1662	T		13733	2	2	0.0145635	1	0	1	13731	0	0				18657	4	4	0.0214397	3	1	0	18653	0	0
1663	A		13809	1	1	0.00724165	13808	0	1	0	0	0				18831	3	3	0.0159312	18828	0	1	2	0	0
1664	A		13718	1	1	0.00728969	13717	0	0	1	0	0				18685	2	2	0.0107038	18683	1	1	0	0	0
1665	T		13572	3	3	0.0221043	0	3	0	13569	0	0				18525	2	3	0.0161943	0	1	1	18522	0	1		-T:1
1666	T		13354	3	3	0.0224652	1	2	0	13351	0	0				18233	2	2	0.0109691	2	0	0	18231	0	0
1667	C		13455	0	0	0	0	13455	0	0	0	0				18382	4	4	0.0217604	2	18378	1	1	0	0
1668	C		13412	2	2	0.014912	0	13410	1	1	0	0				18410	3	3	0.0162955	1	18407	0	2	0	0
1669	A		13796	1	1	0.00724848	13795	0	1	0	0	0				18850	3	3	0.0159151	18847	0	3	0	0	0
1670	T		13679	1	1	0.00731048	0	1	0	13678	0	0				18666	0	0	0	0	0	0	18666	0	0
1671	A		13770	2	2	0.0145243	13768	0	2	0	0	0				18769	2	4	0.0213117	18765	2	0	0	0	2		-A:2
1672	A		13657	3	3	0.0219668	13654	0	2	1	0	0				18637	1	1	0.00536567	18636	0	0	1	0	0
1673	T		13708	5	6	0.0437701	3	1	1	13702	0	1		-T:1		18655	2	3	0.0160815	1	1	0	18652	0	1		-T:1
1674	T		13602	3	3	0.0220556	2	1	0	13599	0	0				18619	2	2	0.0107417	0	2	0	18617	0	0
1675	T		13747	2	2	0.0145486	0	1	1	13745	0	0				18801	0	0	0	0	0	0	18801	0	0
1676	A		13821	2	2	0.0144707	13819	0	1	1	0	0				18891	5	5	0.0264676	18886	0	4	1	0	0
1677	C		13687	5	5	0.036531	1	13682	1	3	0	0				18683	4	4	0.0214098	1	18679	1	2	0	0
1678	A		13602	2	2	0.0147037	13600	0	1	1	0	0				18540	3	3	0.0161812	18537	0	1	2	0	0
1679	C		13670	3	6	0.0438917	1	13664	1	1	0	3		-C:3		18565	3	6	0.0323189	2	18559	0	1	0	3		-C:3
1680	C		13475	2	2	0.0148423	2	13473	0	0	0	0				18369	4	4	0.0217758	3	18365	0	1	0	0
1681	A		13569	2	2	0.0147395	13567	0	0	2	0	0				18458	2	2	0.0108354	18456	1	0	1	0	0
1682	A		13292	1	1	0.00752332	13291	0	0	1	0	0				18097	0	0	0	18097	0	0	0	0	0
1683	C		13579	2	2	0.0147286	0	13577	2	0	0	0				18445	2	2	0.010843	1	18443	0	1	0	0
1684	T		13379	2	2	0.0149488	0	2	0	13377	0	0				18215	4	4	0.0219599	0	3	1	18211	0	0
1685	T		12921	2	2	0.0154787	0	1	1	12919	0	0				17549	2	2	0.0113967	0	1	1	17547	0	0
1686	C		13545	0	0	0	0	13545	0	0	0	0				18494	0	0	0	0	18494	0	0	0	0
1687	C		13510	7	7	0.0518135	4	13503	0	3	0	0				18448	3	3	0.0162619	0	18445	1	2	0	0
1688	T		13519	1	1	0.007397	1	0	0	13518	0	0				18450	2	2	0.0108401	1	1	0	18448	0	0
1689	A		13504	0	1	0.00740521	13503	0	0	0	0	1		-AA:1		18450	2	3	0.0162602	18447	1	1	0	0	1		-A:1
1690	A		13375	4	4	0.0299065	13371	0	3	1	0	0				18304	2	2	0.0109266	18302	0	2	0	0	0
1691	A		13297	0	0	0	13297	0	0	0	0	0				18217	5	5	0.0274469	18212	1	2	2	0	0
1692	C		13624	4	4	0.02936	1	13620	1	2	0	0				18595	1	1	0.00537779	0	18594	1	0	0	0
1693	T		13421	3	4	0.029804	0	3	0	13417	0	1		-T:1		18416	1	1	0.00543006	0	1	0	18415	0	0
1694	T		13521	2	2	0.0147918	1	1	0	13519	0	0				18626	3	3	0.0161065	1	0	2	18623	0	0
1695	A		13784	0	2	0.0145096	13782	0	0	0	0	2		-A:2		18832	2	5	0.0265506	18827	0	1	1	0	3		-A:3
1696	A		13571	2	2	0.0147373	13569	0	2	0	0	0				18608	3	3	0.0161221	18605	0	2	1	0	0
1697	A		13507	2	2	0.0148071	13505	0	1	1	0	0				18471	3	3	0.0162417	18468	0	1	2	0	0
1698	A		13587	3	3	0.0220799	13584	1	1	1	0	0				18675	1	1	0.00535475	18674	0	1	0	0	0
1699	T		13557	3	3	0.0221288	0	3	0	13554	0	0				18593	1	1	0.00537837	1	0	0	18592	0	0
1700	T		13404	4	4	0.0298418	0	4	0	13400	0	0				18433	2	2	0.0108501	1	0	1	18431	0	0
1701	G		13163	1	2	0.0151941	0	0	13161	1	0	1		-G:1		18019	3	3	0.0166491	3	0	18016	0	0	0
1702	G		12798	7	7	0.054696	3	0	12791	4	0	0				17491	4	4	0.0228689	1	1	17487	2	0	0
1703	G		13239	2	2	0.0151069	0	1	13237	1	0	0				18058	2	2	0.0110754	0	0	18056	2	0	0
1704	T		13681	3	3	0.0219282	1	1	1	13678	0	0				18704	4	4	0.0213858	4	0	0	18700	0	0
1705	T		13661	3	3	0.0219603	1	1	1	13658	0	0				18717	2	2	0.0106855	2	0	0	18715	0	0
1706	A		13815	3	3	0.0217155	13812	1	2	0	0	0				18934	7	7	0.0369705	18927	1	2	4	0	0
1707	A		13775	0	0	0	13775	0	0	0	0	0				18807	2	2	0.0106343	18805	1	0	1	0	0
1708	T		13759	1	1	0.00726797	0	0	1	13758	0	0				18760	2	2	0.010661	0	1	1	18758	0	0
1709	C		13714	4	4	0.0291673	2	13710	1	1	0	0				18747	5	5	0.0266709	3	18742	0	2	0	0
1710	T		13905	2	3	0.021575	0	1	1	13902	0	1		-TA:1		19013	4	4	0.0210382	1	2	1	19009	0	0
1711	A		13991	2	2	0.0142949	13989	0	1	1	0	0				19086	1	1	0.00523944	19085	0	0	1	0	0
1712	T		13973	3	3	0.02147	1	2	0	13970	0	0				19022	0	0	0	0	0	0	19022	0	0
1713	A		14030	2	2	0.0142552	14028	1	1	0	0	0				19114	0	0	0	19114	0	0	0	0	0
1714	A		13973	2	2	0.0143133	13971	0	1	1	0	0				19089	3	3	0.0157159	19086	1	0	2	0	0
1715	C		13945	4	4	0.0286841	1	13941	1	2	0	0				19065	5	5	0.0262261	2	19060	0	3	0	0
1716	T		13924	3	3	0.0215455	1	2	0	13921	0	0				19006	0	2	0.010523	0	0	0	19004	0	2		-T:2
1717	T		13762	0	0	0	0	0	0	13762	0	0				18787	4	4	0.0212913	1	2	1	18783	0	0
1718	T		13869	3	3	0.021631	2	1	0	13866	0	0				18991	3	3	0.015797	1	1	1	18988	0	0
1719	A		14036	0	0	0	14036	0	0	0	0	0				19269	4	4	0.0207587	19265	2	0	2	0	0
1720	T		14150	7	7	0.04947	1	3	3	14143	0	0				19357	0	0	0	0	0	0	19357	0	0
1721	A		14193	6	6	0.0422744	14187	0	1	5	0	0				19411	5	5	0.0257586	19406	1	3	1	0	0
1722	G		14007	4	4	0.0285571	2	1	14003	1	0	0				19142	4	4	0.0208965	1	0	19138	3	0	0
1723	A		13860	1	1	0.00721501	13859	0	1	0	0	0				18944	1	1	0.00527872	18943	0	1	0	0	0
1724	T		14188	1	1	0.00704821	1	0	0	14187	0	0				19393	3	3	0.0154695	2	1	0	19390	0	0
1725	G		13979	7	7	0.0500751	2	0	13972	5	0	0				19148	5	5	0.0261124	3	2	19143	0	0	0
1726	C		13959	7	8	0.0573107	2	13951	1	4	0	1		-C:1		19106	3	5	0.0261698	0	19101	2	1	0	2		-C:2
1727	A		14197	3	3	0.0211312	14194	1	1	1	0	0				19414	8	8	0.0412074	19406	0	3	5	0	0
1728	A		14203	2	2	0.0140815	14201	0	0	2	0	0				19453	4	4	0.0205624	19449	0	1	3	0	0
1729	C		14194	5	5	0.0352262	1	14189	1	3	0	0				19388	2	2	0.0103157	1	19386	1	0	0	0
1730	A		14278	2	2	0.0140076	14276	1	0	1	0	0				19547	1	1	0.00511587	19546	0	0	1	0	0
1731	C		14184	1	1	0.0070502	1	14183	0	0	0	0				19455	0	0	0	0	19455	0	0	0	0
1732	T		14324	3	3	0.0209439	1	2	0	14321	0	0				19603	4	4	0.020405	0	2	2	19599	0	0
1733	G		14110	2	2	0.0141743	0	1	14108	1	0	0				19319	4	4	0.020705	2	0	19315	2	0	0
1734	T		14017	3	4	0.0285368	1	2	0	14013	0	1		-T:1		19220	3	5	0.0260146	2	1	0	19215	0	2		-T:2
1735	T		14139	0	0	0	0	0	0	14139	0	0				19371	2	2	0.0103247	1	0	1	19369	0	0
1736	A		14286	3	4	0.0279994	14282	1	1	1	0	1		-A:1		19609	5	5	0.0254985	19604	0	4	1	0	0
1737	G		14133	4	4	0.0283026	2	1	14129	1	0	0				19374	4	4	0.0206462	2	0	19370	2	0	0
1738	T		14154	3	3	0.0211954	2	1	0	14151	0	0				19393	2	2	0.010313	1	1	0	19391	0	0
1739	A		14252	0	0	0	14252	0	0	0	0	0				19444	3	3	0.0154289	19441	0	2	1	0	0
1740	T		14199	6	6	0.0422565	4	1	1	14193	0	0				19298	5	5	0.0259094	1	4	0	19293	0	0
1741	G		14066	4	4	0.0284374	1	0	14062	3	0	0				19174	2	2	0.0104308	0	0	19172	2	0	0
1742	A		14052	0	0	0	14052	0	0	0	0	0				19140	4	4	0.0208986	19136	2	1	1	0	0
1743	G		13920	1	1	0.00718391	1	0	13919	0	0	0				19013	3	3	0.0157787	2	0	19010	1	0	0
1744	T		14037	1	1	0.00712403	0	1	0	14036	0	0				19179	4	4	0.0208561	3	1	0	19175	0	0
1745	A		14229	1	4	0.0281116	14225	0	1	0	0	3		-A:3		19445	1	5	0.0257136	19440	0	1	0	0	4		-A:4
1746	A		14170	4	4	0.0282287	14166	2	1	1	0	0				19367	3	3	0.0154903	19364	0	1	2	0	0
1747	C		14104	4	4	0.0283607	0	14100	1	3	0	0				19264	3	4	0.0207641	1	19260	0	2	0	1		-C:1
1748	A		14276	6	6	0.0420286	14270	1	4	1	0	0				19479	1	1	0.00513373	19478	0	1	0	0	0
1749	A		14302	0	0	0	14302	0	0	0	0	0				19562	2	2	0.0102239	19560	0	1	1	0	0
1750	G		13971	2	2	0.0143154	2	0	13969	0	0	0				19119	2	2	0.0104608	1	1	19117	0	0	0
1751	A		14068	2	2	0.0142167	14066	0	1	1	0	0				19314	1	1	0.00517759	19313	0	1	0	0	0
1752	A		14079	1	1	0.00710278	14078	0	1	0	0	0				19220	3	3	0.0156087	19217	0	3	0	0	0
1753	T		13964	2	3	0.0214838	1	1	0	13961	0	1		-TT:1		19100	1	1	0.0052356	0	1	0	19099	0	0
1754	T		13776	3	3	0.021777	2	1	0	13773	0	0				18958	4	4	0.0210993	1	2	1	18954	0	0
1755	C		13777	2	2	0.0145169	2	13775	0	0	0	0				18804	5	6	0.0319081	5	18798	0	0	0	1		-C:1
1756	C		13674	4	4	0.0292526	3	13670	0	1	0	0				18730	2	2	0.0106781	1	18728	0	1	0	0
1757	A		14011	2	2	0.0142745	14009	1	1	0	0	0				19072	2	2	0.0104866	19070	1	1	0	0	0
1758	A		13933	1	1	0.00717721	13932	0	1	0	0	0				19111	1	1	0.00523259	19110	0	0	1	0	0
1759	T		14092	0	0	0	0	0	0	14092	0	0				19243	3	3	0.0155901	2	1	0	19240	0	0
1760	T		13861	2	2	0.014429	0	1	1	13859	0	0				18913	2	2	0.0105747	0	2	0	18911	0	0
1761	C		13928	3	3	0.0215393	2	13925	1	0	0	0				19080	4	4	0.0209644	2	19076	1	1	0	0
1762	T		13891	2	2	0.0143978	1	0	1	13889	0	0				19015	3	4	0.021036	2	1	0	19011	0	1		-T:1
1763	C		13961	1	3	0.0214884	1	13958	0	0	0	2		-C:2		19030	2	3	0.0157646	0	19027	1	1	0	1		-C:1
1764	C		13982	3	3	0.0214562	2	13979	0	1	0	0				19012	5	5	0.0262992	5	19007	0	0	0	0
1765	A		14124	4	4	0.0283206	14120	0	1	3	0	0				19240	2	2	0.010395	19238	0	1	1	0	0
1766	G		13811	2	2	0.0144812	0	0	13809	2	0	0				18737	0	0	0	0	0	18737	0	0	0
1767	G		13379	4	4	0.0298976	0	2	13375	2	0	0				18223	3	3	0.0164627	0	1	18220	2	0	0
1768	C		13735	2	2	0.0145613	0	13733	0	2	0	0				18857	3	3	0.0159092	1	18854	0	2	0	0
1769	A		13863	1	1	0.00721345	13862	0	0	1	0	0				18953	0	0	0	18953	0	0	0	0	0
1770	T		13858	1	1	0.00721605	0	1	0	13857	0	0				18889	1	1	0.00529409	1	0	0	18888	0	0
1771	A		13924	5	5	0.0359092	13919	1	3	1	0	0				19042	3	3	0.0157546	19039	0	3	0	0	0
1772	C		13867	6	6	0.0432682	2	13861	1	3	0	0				18963	7	7	0.036914	3	18956	0	4	0	0
1773	G		13783	5	5	0.0362766	4	0	13778	1	0	0				18833	5	5	0.0265491	3	1	18828	1	0	0
1774	C		13778	4	4	0.0290318	2	13774	1	1	0	0				18762	2	2	0.0106598	1	18760	0	1	0	0
1775	G		13833	3	3	0.0216873	1	0	13830	2	0	0				18932	11	11	0.0581027	8	1	18921	2	0	0
1776	T		13746	5	5	0.0363742	2	2	1	13741	0	0				18736	1	1	0.00533732	0	1	0	18735	0	0
1777	A		13820	0	0	0	13820	0	0	0	0	0				18926	1	1	0.00528374	18925	0	1	0	0	0
1778	T		13805	1	1	0.00724375	0	1	0	13804	0	0				18802	4	5	0.0265929	2	2	0	18797	0	1		-T:1
1779	A		13842	2	2	0.0144488	13840	1	1	0	0	0				19063	0	2	0.0104915	19061	0	0	0	0	2		-A:2
1780	A		13804	7	7	0.0507099	13797	1	3	3	0	0				18990	0	0	0	18990	0	0	0	0	0
1781	C		13709	0	0	0	0	13709	0	0	0	0				18850	2	2	0.0106101	2	18848	0	0	0	0
1782	A		13773	0	0	0	13773	0	0	0	0	0				18972	0	1	0.00527093	18971	0	0	0	0	1		-A:1
1783	A		13797	0	0	0	13797	0	0	0	0	0				19060	1	1	0.00524659	19059	0	0	1	0	0
1784	C		13600	0	0	0	0	13600	0	0	0	0				18772	2	2	0.0106542	2	18770	0	0	0	0
1785	T		13506	1	1	0.00740412	0	1	0	13505	0	0				18665	1	1	0.00535762	0	1	0	18664	0	0
1786	C		13539	1	1	0.00738607	0	13538	0	1	0	0				18631	2	3	0.0161022	1	18628	0	1	0	1		-C:1
1787	G		13436	2	2	0.0148854	1	0	13434	1	0	0				18415	4	4	0.0217214	1	0	18411	3	0	0
1788	G		13312	3	3	0.0225361	0	0	13309	3	0	0				18266	2	2	0.0109493	1	0	18264	1	0	0
1789	A		13825	5	5	0.0361664	13820	0	2	3	0	0				18971	4	4	0.0210848	18967	0	1	3	0	0
1790	T		13861	1	1	0.00721449	0	1	0	13860	0	0				18995	1	1	0.00526454	1	0	0	18994	0	0
1791	A		13950	1	1	0.00716846	13949	0	0	1	0	0				19190	1	2	0.0104221	19188	0	1	0	0	1		-A:1
1792	A		13856	1	1	0.00721709	13855	0	1	0	0	0				19006	9	9	0.0473535	18997	1	2	6	0	0
1793	C		13729	2	2	0.0145677	2	13727	0	0	0	0				18862	3	3	0.015905	2	18859	0	1	0	0
1794	C		13624	5	5	0.0366999	5	13619	0	0	0	0				18686	4	4	0.0214064	0	18682	1	3	0	0
1795	A		14048	4	4	0.0284738	14044	0	3	1	0	0				19181	1968	1968	10.2602	17213	1	1965	2	0	0
1796	T		14012	0	0	0	0	0	0	14012	0	0				19090	2	2	0.0104767	0	1	1	19088	0	0
1797	T		13924	0	0	0	0	0	0	13924	0	0				19082	2	2	0.0104811	1	1	0	19080	0	0
1798	G		13738	4	5	0.0363954	3	0	13733	1	0	1		-G:1		18743	4	6	0.032012	3	0	18737	1	0	2		-G:2
1799	T		13952	4	5	0.0358372	2	2	0	13947	0	1		-T:1		19044	4	6	0.031506	3	1	0	19038	0	2		-T:2
1800	T		13975	4	4	0.0286225	1	2	1	13971	0	0				19095	1	1	0.00523697	0	1	0	19094	0	0
1801	A		14089	4	4	0.0283909	14085	0	2	2	0	0				19315	2	2	0.0103546	19313	0	0	2	0	0
1802	G		13894	1	1	0.00719735	1	0	13893	0	0	0				19041	1	1	0.00525183	0	1	19040	0	0	0
1803	T		13956	2	3	0.0214961	1	0	1	13953	0	1		-T:1		19083	2	2	0.0104805	2	0	0	19081	0	0
1804	T		13968	0	0	0	0	0	0	13968	0	0				19069	3	3	0.0157323	3	0	0	19066	0	0
1805	A		13952	2	2	0.0143349	13950	2	0	0	0	0				19041	0	1	0.00525183	19040	0	0	0	0	1		-A:1
1806	A		13841	2	2	0.0144498	13839	0	0	2	0	0				18946	4	4	0.0211126	18942	1	1	2	0	0
1807	T		13728	1	1	0.00728438	0	1	0	13727	0	0				18848	2	2	0.0106112	2	0	0	18846	0	0
1808	C		13878	2	3	0.0216169	2	13875	0	0	0	1		-C:1		18964	6	6	0.0316389	2	18958	0	4	0	0
1809	A		13957	6	6	0.0429892	13951	0	5	1	0	0				19045	3	3	0.0157522	19042	0	3	0	0	0
1810	G		13754	2	2	0.0145412	1	0	13752	1	0	0				18774	4	4	0.0213061	0	1	18770	3	0	0
1811	A		13791	0	0	0	13791	0	0	0	0	0				18830	5	5	0.0265534	18825	1	2	2	0	0
1812	C		13797	6	7	0.0507357	5	13790	1	0	0	1		-CT:1		18881	4	4	0.0211853	2	18877	1	1	0	0
1813	T		13935	1	1	0.00717618	1	0	0	13934	0	0				19068	2	3	0.0157332	2	0	0	19065	0	1		-TA:1
1814	A		13977	2	2	0.0143092	13975	0	0	2	0	0				19087	4	4	0.0209567	19083	2	1	1	0	0
1815	T		13860	3	3	0.021645	1	1	1	13857	0	0				19077	1	1	0.00524191	0	0	1	19076	0	0
1816	A		13913	4	4	0.0287501	13909	0	1	3	0	0				19016	2	2	0.0105175	19014	0	1	1	0	0
1817	G		13742	2	3	0.0218309	0	0	13739	2	0	1		-G:1		18790	5	5	0.0266099	1	0	18785	4	0	0
1818	G		13506	4	4	0.0296165	3	0	13502	1	0	0				18535	4	4	0.0215808	3	1	18531	0	0	0
1819	C		13485	6	10	0.0741565	0	13475	2	4	0	4		-C:4		18597	8654	8658	46.5559	0	9939	1	8653	0	4		-C:4
1820	A		13769	3	3	0.0217881	13766	0	3	0	0	0				18875	2	2	0.010596	18873	0	2	0	0	0
1821	A		13683	1	1	0.00730834	13682	0	0	1	0	0				18654	2	2	0.0107216	18652	1	1	0	0	0
1822	T		13690	3	3	0.0219138	1	2	0	13687	0	0				18683	1	1	0.00535246	0	1	0	18682	0	0
1823	A		13708	4	5	0.0364751	13703	0	4	0	0	1		-A:1		18654	2	2	0.0107216	18652	0	1	1	0	0
1824	A		13411	1	1	0.00745657	13410	0	1	0	0	0				18332	3	3	0.0163648	18329	0	0	3	0	0
1825	T		12832	4	4	0.0311721	2	1	1	12828	0	0				17553	3	3	0.0170911	2	1	0	17550	0	0
1826	C		13501	5	6	0.0444412	1	13495	0	4	0	1		-C:1		18546	6	7	0.037744	3	18539	1	2	0	1		-CA:1
1827	A		13388	2	2	0.0149388	13386	1	0	1	0	0				18334	0	0	0	18334	0	0	0	0	0
1828	C		13431	2	2	0.0148909	0	13429	2	0	0	0				18474	6	6	0.0324781	1	18468	2	3	0	0
1829	A		13317	2	2	0.0150184	13315	0	1	1	0	0				18426	5	5	0.0271356	18421	1	2	2	0	0
1830	C		13452	4	4	0.0297354	4	13448	0	0	0	0				18431	4	4	0.0217026	1	18427	2	1	0	0
1831	T		13296	1	1	0.00752106	1	0	0	13295	0	0				18098	5	5	0.0276274	1	3	1	18093	0	0
1832	A		13559	1	1	0.00737518	13558	0	1	0	0	0				18627	2	2	0.0107371	18625	0	1	1	0	0
1833	T		13477	3	3	0.0222601	2	1	0	13474	0	0				18430	1	1	0.00542594	1	0	0	18429	0	0
1834	A		13635	2	4	0.0293363	13631	0	2	0	0	2		-A:2		18766	1	5	0.0266439	18761	0	1	0	0	4		-A:3;-AAA:1
1835	A		13565	4	4	0.0294877	13561	1	0	3	0	0				18691	5	5	0.0267508	18686	1	4	0	0	0
1836	A		13571	3	3	0.022106	13568	0	1	2	0	0				18670	1	1	0.00535619	18669	0	0	1	0	0
1837	T		13526	2	2	0.0147863	2	0	0	13524	0	0				18601	2	2	0.0107521	1	1	0	18599	0	0
1838	A		13631	2	3	0.0220087	13628	2	0	0	0	1		-A:1		18768	2	3	0.0159847	18765	0	2	0	0	1		-A:1
1839	A		13375	2	2	0.0149533	13373	0	2	0	0	0				18419	3	3	0.0162875	18416	0	2	1	0	0
1840	T		12943	2	2	0.0154524	2	0	0	12941	0	0				17876	3	3	0.0167823	2	1	0	17873	0	0
1841	C		13391	3	3	0.0224031	3	13388	0	0	0	0				18440	3	4	0.021692	3	18436	0	0	0	1		-C:1
1842	C		13193	2	2	0.0151596	1	13191	1	0	0	0				18130	6	7	0.03861	1	18123	1	4	0	1		-CA:1
1843	A		13106	1	1	0.00763009	13105	0	0	1	0	0				18113	1	1	0.0055209	18112	0	1	0	0	0
1844	C		13269	7	7	0.0527545	4	13262	2	1	0	0				18280	4	4	0.0218818	0	18276	0	4	0	0
1845	C		13208	2	2	0.0151423	1	13206	0	1	0	0				18152	4	4	0.0220361	0	18148	1	3	0	0
1846	T		13197	2	3	0.0227324	0	1	1	13194	0	1		-TA:1		18230	4	4	0.0219419	3	1	0	18226	0	0
1847	A		13614	2	2	0.0146908	13612	0	1	1	0	0				18777	4	4	0.0213027	18773	0	2	2	0	0
1848	T		13324	1	1	0.00750525	1	0	0	13323	0	0				18484	3	3	0.0162303	1	2	0	18481	0	0
1849	A		13596	1	4	0.0294204	13592	0	1	0	0	3		-A:3		18753	1	1	0.00533248	18752	0	0	1	0	0
1850	A		13460	5	5	0.0371471	13455	0	1	4	0	0				18622	2	2	0.01074	18620	0	2	0	0	0
1851	C		13385	1	1	0.00747105	1	13384	0	0	0	0				18453	2	2	0.0108383	0	18451	0	2	0	0
1852	T		13097	2	2	0.0152707	0	1	1	13095	0	0				18209	2	2	0.0109836	2	0	0	18207	0	0
1853	T		12748	2	3	0.0235331	0	2	0	12745	0	1		-TC:1		17685	0	1	0.00565451	0	0	0	17684	0	1		-TC:1
1854	C		13290	4	4	0.0300978	3	13286	1	0	0	0				18313	4	4	0.0218424	2	18309	1	1	0	0
1855	T		12927	2	2	0.0154715	2	0	0	12925	0	0				17857	4	4	0.0224002	1	3	0	17853	0	0
1856	C		13455	2	2	0.0148644	0	13453	0	2	0	0				18545	2	2	0.0107846	1	18543	1	0	0	0
1857	T		13111	2	2	0.0152544	1	1	0	13109	0	0				18119	6	7	0.0386335	3	2	1	18112	0	1		-TG:1
1858	G		13161	3	3	0.0227946	1	1	13158	1	0	0				18130	4	4	0.0220629	0	1	18126	3	0	0
1859	T		13086	0	1	0.00764175	0	0	0	13085	0	1		-T:1		18064	2	2	0.0110717	0	2	0	18062	0	0
1860	T		13033	1	1	0.00767283	1	0	0	13032	0	0				17970	1	1	0.00556483	0	1	0	17969	0	0
1861	A		13724	1	1	0.00728651	13723	0	0	1	0	0				18897	1	1	0.00529185	18896	0	1	0	0	0
1862	A		13507	0	0	0	13507	0	0	0	0	0				18596	2	2	0.010755	18594	1	1	0	0	0
1863	C		13156	1	4	0.0304044	1	13152	0	0	0	3		-C:3		18139	5	6	0.0330779	3	18133	1	1	0	1		-C:1
1864	C		12992	4	4	0.0307882	3	12988	0	1	0	0				17813	5	5	0.0280694	4	17808	0	1	0	0
1865	C		13053	2	2	0.0153221	1	13051	0	1	0	0				17974	3	3	0.0166908	2	17971	1	0	0	0
1866	A		13504	1	1	0.00740521	13503	1	0	0	0	0				18707	4	4	0.0213824	18703	1	1	2	0	0
1867	A		13496	1	1	0.0074096	13495	0	0	1	0	0				18601	1	1	0.00537606	18600	1	0	0	0	0
1868	C		13439	2	2	0.0148821	0	13437	1	1	0	0				18547	3	3	0.0161751	2	18544	0	1	0	0
1869	A		13475	4	4	0.0296846	13471	0	1	3	0	0				18618	3	3	0.0161134	18615	0	1	2	0	0
1870	C		13416	1	1	0.00745379	0	13415	0	1	0	0				18541	3	3	0.0161804	2	18538	0	1	0	0
1871	C		13498	4	4	0.029634	1	13494	0	3	0	0				18604	7	7	0.0376263	5	18597	2	0	0	0
1872	G		13393	5	6	0.0447995	3	0	13387	2	0	1		-GG:1		18425	2	3	0.0162822	2	0	18422	0	0	1		-G:1
1873	G		13161	3	3	0.0227946	1	0	13158	2	0	0				18135	1	1	0.0055142	1	0	18134	0	0	0
1874	A		13531	1	1	0.00739044	13530	1	0	0	0	0				18687	4	4	0.0214053	18683	0	2	2	0	0
1875	A		13647	2	2	0.0146552	13645	0	1	1	0	0				18807	4	4	0.0212687	18803	1	2	1	0	0
1876	T		13405	0	0	0	0	0	0	13405	0	0				18456	5	5	0.0270915	0	4	1	18451	0	0
1877	G		13596	4	4	0.0294204	1	0	13592	3	0	0				18747	5	5	0.0266709	3	1	18742	1	0	0
1878	C		13030	3	3	0.0230238	1	13027	0	2	0	0				17901	7	7	0.039104	3	17894	1	3	0	0
1879	C		13116	3	3	0.0228728	3	13113	0	0	0	0				18039	6	6	0.0332613	3	18033	1	2	0	0
1880	T		13264	2	2	0.0150784	1	1	0	13262	0	0				18131	4	4	0.0220617	2	1	1	18127	0	0
1881	A		14040	0	2	0.014245	14038	0	0	0	0	2		-A:2		19262	1	2	0.0103831	19260	0	1	0	0	1		-A:1
1882	A		13859	2	2	0.0144311	13857	0	2	0	0	0				19024	1	1	0.00525652	19023	0	0	1	0	0
1883	A		13753	3	3	0.0218134	13750	0	1	2	0	0				18837	2	2	0.0106174	18835	1	1	0	0	0
1884	G		13554	4	4	0.0295116	1	0	13550	3	0	0				18568	4	5	0.026928	2	0	18563	2	0	1		-G:1
1885	G		13289	0	0	0	0	0	13289	0	0	0				18175	4	4	0.0220083	1	0	18171	3	0	0
1886	A		13720	1	3	0.0218659	13717	0	0	1	0	2		-A:2		18827	2	2	0.010623	18825	1	1	0	0	0
1887	A		13744	7	7	0.0509313	13737	0	4	3	0	0				18913	2	2	0.0105747	18911	0	2	0	0	0
1888	A		13656	0	0	0	13656	0	0	0	0	0				18801	1	1	0.00531887	18800	1	0	0	0	0
1889	G		13452	3	3	0.0223015	0	1	13449	2	0	0				18510	3	3	0.0162075	2	1	18507	0	0	0
1890	A		13310	4	4	0.0300526	13306	1	0	3	0	0				18328	6	6	0.0327368	18322	1	1	4	0	0
1891	T		13184	3	3	0.0227549	3	0	0	13181	0	0				18158	0	0	0	0	0	0	18158	0	0
1892	C		13302	3	4	0.0300707	2	13298	1	0	0	1		-C:1		18275	3	5	0.0273598	1	18270	1	1	0	2		-C:2
1893	C		13229	1	1	0.00755915	1	13228	0	0	0	0				18120	8	9	0.0496689	2	18112	3	3	1	0	+A:1
1894	A		13630	0	3	0.0220103	13627	0	0	0	0	3		-A:3		18780	4	8	0.0425985	18772	0	2	2	0	4		-A:4
1895	A		13414	0	0	0	13414	0	0	0	0	0				18598	4	4	0.0215077	18594	1	1	2	0	0
1896	A		13351	1	1	0.00749008	13350	1	0	0	0	0				18494	1	2	0.0108143	18493	0	1	0	1	0	+AAGAT:1
1897	A		13371	3	3	0.0224366	13368	2	1	0	0	0				18536	2	2	0.0107898	18534	1	1	0	0	0
1898	A		13426	3	3	0.0223447	13423	0	2	1	0	0				18599	1	1	0.00537663	18598	0	1	0	0	0
1899	G		13399	6	6	0.0447795	2	4	13393	0	0	0				18438	7	7	0.0379651	1	0	18431	6	0	0
1900	A		13485	1	1	0.00741565	13484	0	1	0	0	0				18629	2	2	0.0107359	18627	1	1	0	0	0
1901	T		13405	1	1	0.0074599	0	1	0	13404	0	0				18476	2	2	0.0108249	2	0	0	18474	0	0
1902	A		13748	1	9	0.0654641	13739	0	1	0	0	8		-A:8		19008	2	19	0.0999579	18989	0	1	1	0	17		-A:16;-AA:1
1903	A		13588	2	2	0.0147189	13586	0	1	1	0	0				18800	1	1	0.00531915	18799	0	0	1	0	0
1904	A		13575	0	0	0	13575	0	0	0	0	0				18858	0	0	0	18858	0	0	0	0	0
1905	A		13526	6	6	0.044359	13520	1	4	1	0	0				18858	8	8	0.0424223	18850	1	5	2	0	0
1906	G		13349	3	3	0.0224736	1	0	13346	2	0	0				18653	8	8	0.0428885	0	4	18645	4	0	0
1907	G		13021	2	2	0.0153598	1	0	13019	1	0	0				18107	3	3	0.0165682	1	1	18104	1	0	0
1908	A		12951	1	1	0.00772141	12950	0	1	0	0	0				18085	0	0	0	18085	0	0	0	0	0
1909	A		12729	1	1	0.00785608	12728	0	1	0	0	0				17826	5	5	0.0280489	17821	0	1	4	0	0
1910	C		13409	1	1	0.00745768	0	13408	0	1	0	0				18712	7	7	0.0374091	3	18705	0	4	0	0
1911	T		13017	0	0	0	0	0	0	13017	0	0				18165	3	3	0.0165153	1	2	0	18162	0	0
1912	C		13401	6	6	0.0447728	3	13395	2	1	0	0				18716	5	5	0.0267151	2	18711	1	2	0	0
1913	G		13271	2	2	0.0150705	1	0	13269	1	0	0				18561	6	6	0.0323258	5	1	18555	0	0	0
1914	G		13108	6	6	0.0457736	3	0	13102	3	0	0				18271	10	10	0.0547315	8	1	18261	1	0	0
1915	C		13373	4	5	0.0373888	1	13368	0	3	0	1		-C:1		18608	4	5	0.0268702	1	18603	0	3	0	1		-C:1
1916	A		13430	3	4	0.0297841	13426	0	2	1	0	1		-A:1		18851	3	4	0.021219	18847	1	1	1	0	1		-A:1
1917	A		13414	1	1	0.0074549	13413	0	0	1	0	0				18772	2	2	0.0106542	18770	0	1	1	0	0
1918	A		13470	2	2	0.0148478	13468	0	1	1	0	0				18747	4	4	0.0213367	18743	0	0	4	0	0
1919	C		13471	3	4	0.0296934	1	13467	0	2	0	1		-C:1		18878	5	7	0.0370802	1	18871	0	4	0	2		-C:2
1920	A		13453	3	3	0.0222999	13450	0	1	2	0	0				18868	4	6	0.0317999	18862	0	2	2	0	2		-A:2
1921	A		13351	1	1	0.00749008	13350	0	1	0	0	0				18715	3	3	0.0160299	18712	1	1	1	0	0
1922	G		13248	3	3	0.0226449	2	0	13245	1	0	0				18600	2	2	0.0107527	0	1	18598	1	0	0
1923	A		13052	3	3	0.022985	13049	1	2	0	0	0				18272	6	6	0.0328371	18266	2	3	1	0	0
1924	A		12905	0	0	0	12905	0	0	0	0	0				18104	3	3	0.0165709	18101	1	2	0	0	0
1925	C		13278	3	3	0.0225938	3	13275	0	0	0	0				18639	6	8	0.0429208	0	18631	0	6	0	2		-C:1;-CC:1
1926	C		13075	2	2	0.0152964	0	13073	0	2	0	0				18404	5	5	0.027168	5	18399	0	0	0	0
1927	C		13052	7	7	0.0536316	6	13045	0	1	0	0				18319	4	4	0.0218353	1	18315	0	3	0	0
1928	C		13251	2	2	0.0150932	2	13249	0	0	0	0				18600	6	6	0.0322581	3	18594	0	3	0	0
1929	G		13257	4	4	0.0301727	2	0	13253	2	0	0				18612	6	6	0.0322373	4	0	18606	2	0	0
1930	C		13231	2	2	0.015116	2	13229	0	0	0	0				18545	2	3	0.0161769	1	18542	1	0	0	1		-C:1
1931	C		13406	3	3	0.022378	3	13403	0	0	0	0				18810	3	3	0.015949	1	18807	1	1	0	0
1932	T		13460	0	0	0	0	0	0	13460	0	0				18893	1	1	0.00529297	0	1	0	18892	0	0
1933	G		13428	2	2	0.0148943	0	1	13426	1	0	0				18805	6	6	0.0319064	1	1	18799	4	0	0
1934	T		13129	6	8	0.0609338	1	2	3	13121	0	2		-T:2		18398	5	8	0.043483	3	1	1	18390	0	3		-T:3
1935	T		13325	3	3	0.0225141	1	2	0	13322	0	0				18625	1776	1776	9.53557	1	1775	0	16849	0	0
1936	T		13369	1	1	0.00747999	1	0	0	13368	0	0				18767	6	6	0.031971	4	1	1	18761	0	0
1937	A		13538	1	1	0.00738662	13537	0	0	1	0	0				18945	4	4	0.0211138	18941	2	1	1	0	0
1938	C		13318	2	3	0.0225259	1	13315	1	0	0	1		-C:1		18623	3	3	0.0161091	1	18620	1	1	0	0
1939	C		13242	7	7	0.0528621	3	13235	2	2	0	0				18532	2	3	0.0161882	0	18530	1	1	1	0	+A:1
1940	A		13496	2	15	0.111144	13481	0	0	2	0	13		-A:13		18916	3	25	0.132163	18891	1	0	2	0	22		-A:22
1941	A		13433	1	1	0.00744435	13432	0	1	0	0	0				18790	5	5	0.0266099	18785	0	0	5	0	0
1942	A		13342	1	1	0.00749513	13341	0	0	1	0	0				18592	1	1	0.00537866	18591	0	0	1	0	0
1943	A		13143	3	3	0.0228258	13140	1	1	1	0	0				18324	2	2	0.0109146	18322	0	2	0	0	0
1944	A		13162	3	3	0.0227929	13159	0	2	1	0	0				18384	1	1	0.00543951	18383	1	0	0	0	0
1945	C		13287	2	2	0.0150523	0	13285	0	2	0	0				18625	3	3	0.0161074	1	18622	0	2	0	0
1946	A		13353	1	1	0.00748895	13352	0	0	1	0	0				18709	5	5	0.0267251	18704	0	2	3	0	0
1947	T		13189	1	1	0.00758208	1	0	0	13188	0	0				18462	2	2	0.0108331	0	2	0	18460	0	0
1948	C		13150	5	5	0.0380228	3	13145	1	1	0	0				18393	1	2	0.0108737	1	18391	0	0	0	1		-C:1
1949	A		12905	2	2	0.0154979	12903	1	1	0	0	0				18125	2	2	0.0110345	18123	0	0	2	0	0
1950	C		13130	5	5	0.0380807	2	13125	1	2	0	0				18411	4	4	0.0217261	0	18407	1	3	0	0
1951	C		13084	1	1	0.00764292	0	13083	1	0	0	0				18341	4	5	0.0272613	1	18336	1	2	0	1		-CT:1
1952	T		12778	5	6	0.0469557	1	1	3	12772	0	1		-T:1		18001	6	6	0.0333315	4	2	0	17995	0	0
1953	C		13147	2	2	0.0152126	1	13145	0	1	0	0				18454	3	3	0.0162566	2	18451	1	0	0	0
1954	T		13035	3	4	0.0306866	2	1	0	13031	0	1		-T:1		18337	3	3	0.0163604	1	2	0	18334	0	0
1955	A		13089	0	1	0.00764	13088	0	0	0	0	1		-A:1		18400	3	3	0.0163043	18397	0	0	3	0	0
1956	G		13002	4	4	0.0307645	1	1	12998	2	0	0				18304	3	3	0.0163899	2	0	18301	1	0	0
1957	C		13052	3	3	0.022985	3	13049	0	0	0	0				18344	4	4	0.0218055	2	18340	0	2	0	0
1958	A		13146	3	3	0.0228206	13143	0	2	1	0	0				18417	3	3	0.0162893	18414	1	1	1	0	0
1959	T		13086	0	2	0.0152835	0	0	0	13084	0	2		-T:2		18291	2	4	0.0218687	1	1	0	18287	0	2		-T:2
1960	T		13088	1	1	0.00764059	1	0	0	13087	0	0				18326	5	5	0.0272836	1	4	0	18321	0	0
1961	A		13168	2	3	0.0227825	13165	0	2	0	0	1		-AC:1		18520	9	10	0.0539957	18510	0	5	4	0	1		-A:1
1962	C		13075	4	8	0.0611855	0	13067	2	2	0	4		-C:4		18412	4	4	0.021725	0	18408	0	4	0	0
1963	A		13087	1	1	0.00764117	13086	0	1	0	0	0				18349	2	2	0.0108998	18347	1	0	1	0	0
1964	A		13029	2	2	0.0153504	13027	0	1	1	0	0				18340	2	2	0.0109051	18338	0	2	0	0	0
1965	G		13144	1	1	0.00760803	0	1	13143	0	0	0				18506	1	1	0.00540365	0	0	18505	1	0	0
1966	T		13095	3	3	0.0229095	2	1	0	13092	0	0				18330	1	1	0.00545554	0	1	0	18329	0	0
1967	A		12940	1	1	0.00772798	12939	0	0	1	0	0				18218	3	3	0.0164672	18215	1	0	2	0	0
1968	T		13034	4	7	0.0537057	2	1	1	13027	0	3		-T:3		18188	1	3	0.0164944	0	0	1	18185	0	2		-T:2
1969	T		13034	0	0	0	0	0	0	13034	0	0				18227	4	5	0.0274318	1	2	1	18223	1	0	+A:1
1970	A		13146	1	1	0.00760688	13145	0	1	0	0	0				18358	4	6	0.0326833	18352	1	1	2	0	2		-A:1;-AG:1
1971	G		13007	3	3	0.0230645	1	0	13004	2	0	0				18264	4	4	0.021901	2	1	18260	1	0	0
1972	A		12881	0	0	0	12881	0	0	0	0	0				18066	1	1	0.00553526	18065	1	0	0	0	0
1973	G		12943	5	5	0.0386309	3	0	12938	2	0	0				18187	3	3	0.0164953	0	1	18184	2	0	0
1974	G		12880	4	4	0.0310559	2	0	12876	2	0	0				18119	1	1	0.00551907	1	0	18118	0	0	0
1975	C		12981	3	3	0.0231107	2	12978	1	0	0	0				18293	7	7	0.038266	3	18286	0	4	0	0
1976	A		12938	2	2	0.0154583	12936	0	2	0	0	0				18143	2	2	0.0110235	18141	1	0	1	0	0
1977	C		13040	5	5	0.0383436	1	13035	0	4	0	0				18293	6	6	0.0327994	1	18287	1	4	0	0
1978	T		12970	1	1	0.0077101	0	1	0	12969	0	0				18237	4	4	0.0219334	1	3	0	18233	0	0
1979	G		12881	4	4	0.0310535	2	0	12877	2	0	0				18098	6	6	0.0331528	4	1	18092	1	0	0
1980	C		12855	7	7	0.0544535	2	12848	1	4	0	0				18026	5	5	0.0277377	1	18021	0	4	0	0
1981	C		12983	1	1	0.00770238	0	12982	0	1	0	0				18210	9	9	0.0494234	4	18201	3	2	0	0
1982	T		13078	2	2	0.0152929	0	1	1	13076	0	0				18349	4	4	0.0217996	1	2	1	18345	0	0
1983	G		13026	8	8	0.0614156	4	2	13018	2	0	0				18237	4	4	0.0219334	1	1	18233	2	0	0
1984	C		12974	3	6	0.0462463	2	12968	0	1	0	3		-C:2;-CC:1		18158	3	11	0.0605794	2	18147	0	1	0	8		-C:8
1985	C		13004	2	2	0.0153799	0	13002	0	2	0	0				18153	8	8	0.0440699	3	18145	0	5	0	0
1986	C		13088	4	4	0.0305623	1	13084	1	2	0	0				18266	6	6	0.0328479	3	18260	0	3	0	0
1987	A		13089	0	0	0	13089	0	0	0	0	0				18299	1	1	0.00546478	18298	0	1	0	0	0
1988	G		13029	1	1	0.00767519	0	0	13028	1	0	0				18250	1	1	0.00547945	0	0	18249	1	0	0
1989	T		12984	1	1	0.00770179	1	0	0	12983	0	0				18244	5	5	0.0274063	2	3	0	18239	0	0
1990	G		12968	4	4	0.0308452	1	1	12964	2	0	0				18196	1	1	0.00549571	0	0	18195	1	0	0
1991	A		13001	1	1	0.00769172	13000	0	1	0	0	0				18223	1	1	0.00548757	18222	0	1	0	0	0
1992	C		12935	4	4	0.0309239	1	12931	0	3	0	0				18076	5	5	0.027661	1	18071	3	1	0	0
1993	T		13028	3	3	0.0230273	0	3	0	13025	0	0				18258	2	2	0.0109541	0	1	1	18256	0	0
1994	A		13104	1	1	0.00763126	13103	0	1	0	0	0				18339	4	6	0.0327172	18333	0	3	1	0	2		-A:2
1995	A		13008	1	1	0.00768758	13007	0	0	1	0	0				18244	7	7	0.0383688	18237	2	4	1	0	0
1996	A		12998	4	4	0.030774	12994	0	2	2	0	0				18225	2	2	0.0109739	18223	0	2	0	0	0
1997	G		12969	6	6	0.0462642	0	2	12963	4	0	0				18221	3	3	0.0164645	0	1	18218	2	0	0
[truncated: 14,302 more rows]
