# Supplementary material for: Concentration of mitochondrial DNA mutations by cytoplasmic transfer from platelets to cultured mouse cells
Source: PLoS One. 2019 Mar 4;14(3):e0213283. doi: 10.1371/journal.pone.0213283 (PMC6398856; doi:10.1371/journal.pone.0213283)
Supplement: S2 Table — (XLSX) [file pone.0213283.s004.xlsx]

## Sheet: Sheet1
S2 Table. Mutation analysis of platelets.
N.P.	Base in ref.		B6													PolGmut/mut
			Total read #	Diff ref (w/o ins/del)	Diff ref (include ins/del)	Mutation freq. (%)	A	C	G	T	Ins	Del	Bases (Ins)	Bases (Del)		Total read #	Diff ref (w/o ins/del)	Diff ref (include ins/del)	Mutation freq. (%)	A	C	G	T	Ins	Del	Bases (Ins)	Bases (Del)
1	G		16698	0	0	0	0	0	16698	0	0	0				22297	0	0	0	0	0	22297	0	0	0
2	T		16801	0	0	0	0	0	0	16801	0	0				22515	1	1	0.00444148	0	1	0	22514	0	0
3	T		17370	0	0	0	0	0	0	17370	0	0				23269	3	3	0.0128927	1	2	0	23266	0	0
4	A		17862	0	0	0	17862	0	0	0	0	0				23921	2	2	0.00836085	23919	0	2	0	0	0
5	A		18239	0	0	0	18239	0	0	0	0	0				24457	6	6	0.0245329	24451	0	6	0	0	0
6	T		18463	1	1	0.00541624	0	1	0	18462	0	0				24964	20	20	0.0801154	3	17	0	24944	0	0
7	G		18759	0	0	0	0	0	18759	0	0	0				25402	35	35	0.137784	33	1	25367	1	0	0
8	T		19105	2	2	0.0104685	1	1	0	19103	0	0				25788	87	87	0.337366	55	31	1	25701	0	0
9	A		19563	0	0	0	19563	0	0	0	0	0				26369	101	101	0.383026	26268	0	96	5	0	0
10	G		19776	1	1	0.00505663	0	0	19775	1	0	0				26750	7	7	0.0261682	4	1	26743	2	0	0
11	C		20084	1	1	0.00497909	0	20083	0	1	0	0				27207	5	5	0.0183776	0	27202	2	3	0	0
12	T		20481	1	1	0.00488257	0	1	0	20480	0	0				27685	46	47	0.169767	0	46	0	27638	0	1		-T:1
13	T		20959	1	1	0.00477122	1	0	0	20958	0	0				28251	50	50	0.176985	15	33	2	28201	0	0
14	A		21341	1	2	0.00937163	21339	0	0	1	0	1		-A:1		28726	36	40	0.139247	28686	0	31	5	0	4		-A:4
15	A		21690	2	2	0.00922084	21688	0	1	1	0	0				29184	24	24	0.0822368	29160	0	21	3	0	0
16	T		21920	0	0	0	0	0	0	21920	0	0				29585	18	18	0.0608416	2	16	0	29567	0	0
17	A		21867	109	110	0.503041	21757	0	109	0	0	1		-A:1		29363	283	284	0.967204	29079	0	279	4	0	1		-A:1
18	A		22699	3	3	0.0132164	22696	1	1	1	0	0				30479	63	63	0.2067	30416	0	60	3	0	0
19	C		22794	1	1	0.00438712	0	22793	0	1	0	0				30768	38	38	0.123505	2	30730	0	36	0	0
20	A		23178	0	1	0.00431444	23177	0	0	0	0	1		-A:1		31272	17	20	0.063955	31252	1	3	13	0	3		-A:3
21	A		23431	1	1	0.00426785	23430	0	1	0	0	0				31638	14	14	0.0442506	31624	0	11	3	0	0
22	A		23715	1	1	0.00421674	23714	0	1	0	0	0				32065	29	29	0.0904413	32036	0	28	1	0	0
23	G		24007	1	1	0.00416545	1	0	24006	0	0	0				32466	5	5	0.0154007	3	0	32461	2	0	0
24	C		24406	3	3	0.0122921	1	24403	0	2	0	0				32979	7	7	0.0212256	2	32972	0	5	0	0
25	A		24806	0	3	0.0120938	24803	0	0	0	0	3		-A:3		33447	5	8	0.0239184	33439	0	3	2	0	3		-A:3
26	A		25112	3	3	0.0119465	25109	0	1	2	0	0				33840	10	10	0.0295508	33830	0	9	1	0	0
27	A		25195	2	2	0.00793808	25193	0	2	0	0	0				33899	132	132	0.389392	33767	0	130	2	0	0
28	G		25479	4	4	0.0156992	3	0	25475	1	0	0				34398	7	7	0.02035	6	0	34391	1	0	0
29	C		25880	5	5	0.0193199	3	25875	0	2	0	0				34955	5	5	0.0143041	2	34950	1	2	0	0
30	A		26270	4	4	0.0152265	26266	1	1	2	0	0				35397	61	61	0.172331	35336	1	58	2	0	0
31	C		26648	1	1	0.00375263	0	26647	0	1	0	0				35903	0	0	0	0	35903	0	0	0	0
32	T		26951	2	2	0.00742087	1	1	0	26949	0	0				36308	6	6	0.0165253	1	4	1	36302	0	0
33	G		27176	2	2	0.00735943	1	0	27174	1	0	0				36770	8	8	0.0217569	3	1	36762	4	0	0
34	A		27506	1	4	0.0145423	27502	0	1	0	0	3		-A:3		37216	8	13	0.0349312	37203	1	5	2	0	5		-A:5
35	A		27801	1	1	0.00359699	27800	0	0	1	0	0				37611	19	19	0.0505171	37592	1	16	2	0	0
36	A		28088	1	1	0.00356024	28087	0	1	0	0	0				37929	30	30	0.0790952	37899	0	25	5	0	0
37	A		28398	0	0	0	28398	0	0	0	0	0				38230	71	71	0.185718	38159	2	66	3	0	0
38	T		28779	2	2	0.00694951	1	1	0	28777	0	0				38781	35	35	0.0902504	2	22	11	38746	0	0
39	G		29109	0	0	0	0	0	29109	0	0	0				39265	10	10	0.025468	9	0	39255	1	0	0
40	C		29424	1	1	0.00339859	1	29423	0	0	0	0				39720	20	20	0.0503525	2	39700	0	18	0	0
41	T		29733	2	4	0.0134531	1	1	0	29729	0	2		-T:2		40007	139	144	0.359937	1	137	1	39863	0	5		-T:5
42	T		30202	1	1	0.00331104	0	1	0	30201	0	0				40624	56	56	0.13785	16	39	1	40568	0	0
43	A		30851	2	2	0.00648277	30849	1	1	0	0	0				41401	28	28	0.0676312	41373	0	25	3	0	0
44	G		31077	3	3	0.00965344	1	0	31074	2	0	0				41726	9	9	0.0215693	4	2	41717	3	0	0
45	A		31467	1	1	0.00317793	31466	0	1	0	0	0				41985	114	114	0.271526	41871	1	108	5	0	0
46	T		31764	3	3	0.00944465	1	2	0	31761	0	0				42441	57	57	0.134304	5	52	0	42384	0	0
47	G		31903	2	3	0.0094035	1	0	31900	1	0	1		-G:1		42473	347	347	0.81699	344	1	42126	2	0	0
48	G		32318	1	1	0.00309425	0	1	32317	0	0	0				43181	41	42	0.097265	26	10	43139	5	1	0	+A:1
49	A		32500	33	33	0.101538	32467	0	11	22	0	0				43258	223	223	0.515512	43035	1	123	99	0	0
50	T		33096	2	3	0.00906454	1	1	0	33093	0	1		-T:1		43868	106	106	0.241634	3	102	1	43762	0	0
51	A		33161	0	2	0.00603118	33159	0	0	0	0	2		-A:2		44009	109	131	0.297666	43878	0	97	12	4	18	+T:4	-A:18
52	A		33072	14	14	0.0423319	33058	0	13	1	0	0				43969	115	115	0.261548	43854	0	102	13	0	0
53	T		33160	4	4	0.0120627	2	2	0	33156	0	0				44062	101	101	0.229222	3	98	0	43961	0	0
54	T		33274	1	1	0.00300535	0	1	0	33273	0	0				44219	27	27	0.0610597	5	21	1	44192	0	0
55	G		33110	3	3	0.00906071	3	0	33107	0	0	0				44055	35	35	0.0794461	29	4	44020	2	0	0
56	T		33366	2	2	0.00599413	2	0	0	33364	0	0				44078	185	185	0.419711	62	120	3	43893	0	0
57	A		33428	2	2	0.00598301	33426	0	2	0	0	0				44222	150	168	0.379901	44054	3	140	7	18	0	+T:18
58	T		33302	2	2	0.00600565	1	1	0	33300	0	0				44102	154	154	0.349191	9	143	2	43948	0	0
59	C		33076	2	3	0.00907002	1	33073	1	0	0	1		-C:1		44099	19	24	0.054423	2	44075	6	11	0	5		-C:4;-CC:1
60	C		33017	5	5	0.0151437	1	33012	2	2	0	0				43952	44	44	0.100109	2	43908	0	42	0	0
61	C		33214	2	2	0.00602156	0	33212	0	2	0	0				44153	23	23	0.0520916	4	44130	1	18	0	0
62	A		33708	2	2	0.00593331	33706	0	2	0	0	0				44546	23	24	0.0538769	44522	1	16	6	0	1		-A:1
63	T		33789	2	2	0.00591909	1	1	0	33787	0	0				44621	63	63	0.141189	0	63	0	44558	0	0
64	A		33819	2	4	0.0118277	33815	1	1	0	0	2		-A:2		44770	21	31	0.0692428	44739	0	18	3	0	10		-A:10
65	A		33695	4	4	0.0118712	33691	1	1	2	0	0				44480	162	162	0.364209	44318	0	158	4	0	0
66	A		33586	2	2	0.00595486	33584	0	0	2	0	0				44388	112	112	0.25232	44276	2	103	7	0	0
67	C		33409	4	4	0.0119728	0	33405	1	3	0	0				44291	7	7	0.0158046	0	44284	0	7	0	0
68	A		33225	1	1	0.00300978	33224	0	1	0	0	0				44115	6	6	0.0136008	44109	2	2	2	0	0
69	C		33471	4	4	0.0119506	1	33467	1	2	0	0				44373	14	14	0.0315507	2	44359	0	12	0	0
70	A		33428	3	6	0.017949	33422	1	1	1	0	3		-A:3		44381	10	44	0.0991415	44337	0	2	8	0	34		-A:34
71	A		33436	2	2	0.00598158	33434	0	2	0	0	0				44344	10	10	0.022551	44334	0	9	1	0	0
72	A		33432	4	4	0.0119646	33428	1	3	0	0	0				44349	39	39	0.0879388	44310	0	39	0	0	0
73	G		33398	1	1	0.00299419	0	0	33397	1	0	0				44286	3	3	0.00677415	2	0	44283	1	0	0
74	G		33412	1	1	0.00299294	1	0	33411	0	0	0				44321	9	9	0.0203064	7	1	44312	1	0	0
75	T		33299	2	3	0.00900928	1	1	0	33296	0	1		-T:1		44076	157	181	0.410654	3	147	7	43895	0	24		-T:24
76	T		33555	4	4	0.0119207	0	3	1	33551	0	0				44449	47	47	0.105739	1	46	0	44402	0	0
77	T		33798	3	3	0.00887626	1	1	1	33795	0	0				44617	57	57	0.127754	22	24	11	44560	0	0
78	G		33380	3	3	0.00898742	1	0	33377	2	0	0				44067	211	215	0.487893	127	1	43852	83	0	4		-G:4
79	G		33203	1	1	0.00301178	1	0	33202	0	0	0				44004	56	56	0.127261	37	17	43948	2	0	0
80	T		33296	4	4	0.0120135	3	1	0	33292	0	0				43905	253	254	0.578522	48	201	4	43651	1	0	+C:1
81	C		33434	3	3	0.0089729	1	33431	0	2	0	0				44256	54	55	0.124277	7	44201	28	19	0	1		-C:1
82	C		33626	2	2	0.00594778	1	33624	0	1	0	0				44453	62	62	0.139473	22	44391	6	34	0	0
83	T		33732	4	4	0.0118582	2	2	0	33728	0	0				44589	105	128	0.287066	13	83	9	44461	13	10	+G:13	-T:10
84	G		33450	4	6	0.0179372	3	0	33444	1	0	2		-G:2		44483	5	9	0.0202324	2	0	44474	3	0	4		-G:4
85	G		33367	3	3	0.00899092	2	0	33364	1	0	0				44391	6	7	0.015769	3	1	44384	2	1	0	+A:1
86	C		33251	2	2	0.00601486	1	33249	0	1	0	0				44302	57	59	0.133177	3	44243	18	36	0	2		-C:2
87	C		33416	4	4	0.0119703	3	33412	0	1	0	0				44353	16	17	0.0383289	4	44336	0	12	1	0	+A:1
88	T		33495	1	1	0.00298552	0	1	0	33494	0	0				44404	47	50	0.112602	5	42	0	44354	0	3		-T:3
89	T		33639	4	5	0.0148637	0	2	2	33634	0	1		-TA:1		44654	10	11	0.0246339	3	6	1	44643	0	1		-TA:1
90	A		33573	3	4	0.0119143	33569	0	2	1	0	1		-A:1		44535	27	29	0.0651173	44506	1	26	0	0	2		-A:2
91	T		33592	3	3	0.0089307	1	1	1	33589	0	0				44590	8	8	0.0179412	1	7	0	44582	0	0
92	A		33473	2	4	0.0119499	33469	0	1	1	0	2		-A:2		44471	33	33	0.0742057	44438	0	22	11	0	0
93	A		33407	5	5	0.0149669	33402	0	4	1	0	0				44396	29	29	0.0653212	44367	1	27	1	0	0
94	T		33237	48	48	0.144417	0	48	0	33189	0	0				44199	40	40	0.0904998	0	39	1	44159	0	0
95	T		33385	1	1	0.00299536	0	1	0	33384	0	0				44322	38	39	0.0879924	5	33	0	44283	1	0	+A:1
96	A		33577	2	2	0.00595646	33575	0	0	2	0	0				44473	29	29	0.0652081	44444	0	11	18	0	0
97	A		33568	3	3	0.00893708	33565	1	2	0	0	0				44498	15	15	0.0337094	44483	0	13	2	0	0
98	T		33532	4	5	0.0149111	1	3	0	33527	0	1		-T:1		44417	80	81	0.182363	2	77	1	44336	0	1		-T:1
99	T		33675	1	1	0.00296956	0	1	0	33674	0	0				44531	140	140	0.314388	2	137	1	44391	0	0
100	A		33288	1	2	0.00600817	33286	0	1	0	0	1		-AG:1		44238	29	29	0.0655545	44209	1	12	16	0	0
101	G		32823	3	4	0.0121866	1	1	32819	1	0	1		-G:1		43775	6	6	0.0137065	5	0	43769	1	0	0
102	A		32887	2	2	0.00608143	32885	0	1	1	0	0				43789	82	82	0.187262	43707	2	78	2	0	0
103	G		32186	4	4	0.0124278	0	1	32182	3	0	0				43357	7	7	0.016145	5	0	43350	2	0	0
104	G		32376	3	3	0.00926612	2	1	32373	0	0	0				43393	5	5	0.0115226	4	1	43388	0	0	0
105	T		33270	3	3	0.00901713	2	1	0	33267	0	0				44079	76	82	0.18603	14	59	3	43997	0	6		-T:6
106	A		33589	3	8	0.0238173	33581	0	3	0	0	5		-A:4;-AA:1		44429	87	194	0.436652	44235	1	78	8	0	107		-A:107
107	A		33566	5	5	0.014896	33561	1	3	1	0	0				44324	117	117	0.263965	44207	0	111	6	0	0
108	A		33506	3	3	0.00895362	33503	0	2	1	0	0				44095	298	298	0.675814	43797	2	291	5	0	0
109	A		33321	2	2	0.00600222	33319	0	0	2	0	0				44273	29	29	0.0655027	44244	0	27	2	0	0
110	T		33260	2	2	0.00601323	0	2	0	33258	0	0				44101	89	89	0.201809	3	85	1	44012	0	0
111	T		33433	1	1	0.00299106	0	1	0	33432	0	0				44227	93	93	0.210279	8	85	0	44134	0	0
112	A		33598	3	3	0.0089291	33595	0	2	1	0	0				44315	27	28	0.063184	44287	1	8	18	0	1		-AC:1
113	C		33444	2	2	0.00598015	1	33442	0	1	0	0				44258	9	9	0.0203353	4	44249	0	5	0	0
114	A		33469	6	6	0.017927	33463	0	4	2	0	0				44227	35	35	0.0791372	44192	1	27	7	0	0
115	C		33310	3	3	0.0090063	1	33307	0	2	0	0				44073	21	21	0.0476482	1	44052	0	20	0	0
116	A		33323	2	2	0.00600186	33321	0	1	1	0	0				44075	8	8	0.0181509	44067	2	5	1	0	0
117	T		33275	1	1	0.00300526	0	0	1	33274	0	0				44037	56	56	0.127166	1	51	4	43981	0	0
118	G		33137	5	5	0.0150889	3	0	33132	2	0	0				44057	12	12	0.0272374	9	1	44045	2	0	0
119	C		32974	3	4	0.0121308	1	32970	0	2	0	1		-C:1		43822	33	33	0.0753046	2	43789	1	30	0	0
120	A		33052	5	7	0.0211787	33045	0	3	2	0	2		-A:2		43882	45	118	0.268903	43764	1	20	24	0	73		-A:73
121	A		32942	2	2	0.00607128	32940	1	0	1	0	0				43773	55	55	0.125648	43718	0	50	5	0	0
122	A		32606	2	2	0.00613384	32604	1	1	0	0	0				43320	239	239	0.551708	43081	18	213	8	0	0
123	C		32670	0	0	0	0	32670	0	0	0	0				43549	13	13	0.0298514	0	43536	1	12	0	0
124	C		32675	3	3	0.00918133	2	32672	0	1	0	0				43639	8	8	0.0183322	1	43631	1	6	0	0
125	T		32336	4	5	0.0154626	1	3	0	32331	0	1		-T:1		43167	134	134	0.310422	3	128	3	43033	0	0
126	C		32593	4	5	0.0153407	1	32588	0	3	0	1		-C:1		43558	16	17	0.0390284	7	43541	1	8	0	1		-C:1
127	C		32711	3	3	0.00917123	1	32708	1	1	0	0				43722	13	15	0.0343077	3	43707	0	10	1	1	+A:1	-CA:1
128	A		32826	3	3	0.0091391	32823	0	3	0	0	0				43661	165	165	0.377912	43496	4	157	4	0	0
129	T		32781	4	4	0.0122022	2	1	1	32777	0	0				43717	69	69	0.157833	3	65	1	43648	0	0
130	A		32693	3	3	0.00917628	32690	1	2	0	0	0				43613	82	82	0.188017	43531	1	34	47	0	0
131	G		32481	3	3	0.00923617	1	1	32478	1	0	0				43542	15	15	0.0344495	8	6	43527	1	0	0
132	A		32296	0	0	0	32296	0	0	0	0	0				43201	106	106	0.245365	43095	3	101	2	0	0
133	C		32613	3	3	0.00919879	1	32610	0	2	0	0				43583	6	6	0.0137668	2	43577	0	4	0	0
134	C		32616	4	4	0.0122639	1	32612	0	3	0	0				43525	11	11	0.0252728	1	43514	0	10	0	0
135	G		32564	3	3	0.00921263	3	0	32561	0	0	0				43433	14	15	0.034536	10	0	43418	4	0	1		-G:1
136	G		32447	0	1	0.00308195	0	0	32446	0	0	1		-GT:1		43390	21	21	0.0483982	18	1	43369	2	0	0
137	T		32188	2	2	0.0062135	1	1	0	32186	0	0				43035	58	58	0.134774	3	51	4	42977	0	0
138	G		32590	3	3	0.00920528	3	0	32587	0	0	0				43578	13	13	0.0298316	7	2	43565	4	0	0
139	T		32552	1	1	0.00307201	0	1	0	32551	0	0				43492	59	59	0.135657	13	46	0	43433	0	0
140	A		32905	2	9	0.0273515	32896	0	1	1	0	7		-A:7		43885	69	220	0.50131	43665	1	32	36	0	151		-A:151
141	A		32889	2	2	0.00608106	32887	0	1	1	0	0				43902	57	57	0.129835	43845	0	30	27	0	0
142	A		32783	1	1	0.00305036	32782	0	0	1	0	0				43820	47	47	0.107257	43773	0	40	7	0	0
143	A		32643	2	2	0.00612689	32641	0	1	1	0	0				43689	22	23	0.0526448	43666	0	16	6	1	0	+T:1
144	T		32645	3	3	0.00918977	0	2	1	32642	0	0				43503	103	103	0.236765	4	97	2	43400	0	0
145	C		32752	1	1	0.00305325	1	32751	0	0	0	0				43793	6	6	0.0137008	2	43787	0	4	0	0
146	C		32593	1	1	0.00306814	1	32592	0	0	0	0				43701	7	7	0.0160179	1	43694	0	6	0	0
147	C		32767	3	3	0.00915555	2	32764	0	1	0	0				43898	3	3	0.00683402	1	43895	0	2	0	0
148	T		32882	1	1	0.00304118	0	1	0	32881	0	0				43967	94	98	0.222894	3	91	0	43869	0	4		-T:4
149	T		33010	1	1	0.00302939	1	0	0	33009	0	0				44180	67	67	0.151652	2	65	0	44113	0	0
150	A		33101	0	1	0.00302106	33100	0	0	0	0	1		-A:1		44274	10	17	0.0383973	44257	0	8	2	0	7		-A:7
151	A		32959	2	2	0.00606815	32957	0	2	0	0	0				44179	30	30	0.0679056	44149	0	27	3	0	0
152	A		32887	6	6	0.0182443	32881	1	2	3	0	0				44033	62	62	0.140803	43971	0	42	20	0	0
153	C		33232	3	3	0.00902744	1	33229	0	2	0	0				44380	18	18	0.0405588	0	44362	1	17	0	0
154	A		33238	0	1	0.0030086	33237	0	0	0	1	0	+T:1			44311	35	35	0.0789872	44276	4	26	5	0	0
155	T		33300	1	3	0.00900901	0	1	0	33297	0	2		-T:2		44260	149	170	0.384094	9	138	2	44090	0	21		-T:21
156	T		33249	2	2	0.00601522	1	1	0	33247	0	0				44380	74	74	0.166742	6	68	0	44306	0	0
157	T		33424	2	2	0.00598372	0	2	0	33422	0	0				44505	63	63	0.141557	43	20	0	44442	0	0
158	A		33378	4	4	0.0119839	33374	1	1	2	0	0				44275	190	190	0.429136	44085	2	176	12	0	0
159	C		33458	2	2	0.00597764	1	33456	0	1	0	0				44530	17	17	0.0381765	1	44513	0	16	0	0
160	T		33470	3	3	0.00896325	1	1	1	33467	0	0				44552	32	33	0.0740707	2	30	0	44519	0	1		-TT:1
161	T		33557	4	5	0.0149	3	1	0	33552	1	0	+A:1			44698	11	11	0.0246096	2	9	0	44687	0	0
162	A		33543	0	5	0.0149062	33538	0	0	0	1	4	+G:1	-A:4		44629	31	55	0.123238	44574	0	24	7	0	24		-A:23;-AA:1
163	A		33427	2	2	0.00598319	33425	0	1	1	0	0				44499	65	65	0.146071	44434	1	59	5	0	0
164	A		33370	0	0	0	33370	0	0	0	0	0				44399	93	93	0.209464	44306	2	89	2	0	0
165	A		33470	1	1	0.00298775	33469	0	1	0	0	0				44466	109	110	0.24738	44356	1	90	18	1	0	+T:1
166	T		27949	234	234	0.837239	233	1	0	27715	0	0				44401	90	96	0.216211	2	87	1	44305	0	6		-T:6
167	T		33370	0	0	0	0	0	0	33370	0	0				44426	111	111	0.249854	3	108	0	44315	0	0
168	T		33553	2	2	0.00596072	0	2	0	33551	0	0				44697	34	34	0.0760677	4	30	0	44663	0	0
169	A		33766	2	3	0.00888468	33763	0	1	1	0	1		-A:1		44805	83	85	0.189711	44720	2	55	26	0	2		-A:2
170	A		33554	3	3	0.00894081	33551	1	1	1	0	0				44668	67	67	0.149996	44601	1	65	1	0	0
171	G		33554	5	7	0.0208619	4	0	33547	1	0	2		-G:2		44698	18	20	0.0447447	16	0	44678	2	0	2		-G:2
172	G		33445	4	5	0.0149499	2	1	33440	1	0	1		-GA:1		44597	50	50	0.112115	15	22	44547	13	0	0
173	A		33521	4	4	0.0119328	33517	0	1	3	0	0				44641	54	55	0.123205	44586	0	35	19	0	1		-A:1
174	G		33608	2	2	0.00595096	1	0	33606	1	0	0				44740	23	23	0.0514081	18	3	44717	2	0	0
175	A		33468	2	2	0.00597586	33466	0	1	1	0	0				44454	136	136	0.305934	44318	0	129	7	0	0
176	G		33416	5	6	0.0179555	1	0	33410	4	0	1		-G:1		44512	14	18	0.0404385	10	0	44494	4	0	4		-G:4
177	G		33145	3	3	0.00905114	1	1	33142	1	0	0				44235	48	48	0.108511	35	4	44187	9	0	0
178	G		33223	5	5	0.0150498	2	0	33218	3	0	0				44269	82	82	0.185231	48	32	44187	2	0	0
179	T		33364	2	2	0.00599449	1	1	0	33362	0	0				44301	140	140	0.31602	10	129	1	44161	0	0
180	A		33619	1	1	0.00297451	33618	0	1	0	0	0				44518	137	139	0.312233	44379	2	47	88	2	0	+T:2
181	T		33541	2	2	0.00596285	1	1	0	33539	0	0				44468	104	104	0.233876	6	95	3	44364	0	0
182	C		33471	2	4	0.0119506	1	33467	0	1	0	2		-C:2		44493	72	74	0.166318	3	44419	3	66	0	2		-C:2
183	A		33659	2	2	0.00594195	33657	0	2	0	0	0				44711	16	20	0.0447317	44691	0	9	7	0	4		-A:4
184	A		33578	2	2	0.00595628	33576	1	1	0	0	0				44610	18	18	0.0403497	44592	0	16	2	0	0
185	G		33396	2	2	0.00598874	0	0	33394	2	0	0				44409	6	6	0.0135108	4	1	44403	1	0	0
186	C		33350	2	2	0.005997	1	33348	0	1	0	0				44372	7	7	0.0157757	4	44365	0	3	0	0
187	A		33408	3	3	0.00897989	33405	0	2	1	0	0				44357	39	39	0.087923	44318	4	33	2	0	0
188	C		33449	1	1	0.00298963	0	33448	0	1	0	0				44372	25	25	0.0563418	2	44347	0	23	0	0
189	A		33476	1	1	0.00298721	33475	0	1	0	0	0				44377	11	11	0.0247876	44366	2	8	1	0	0
190	T		33322	2	4	0.0120041	1	1	0	33318	0	2		-T:2		44290	34	35	0.0790246	2	32	0	44255	0	1		-T:1
191	T		33376	2	3	0.00898849	1	1	0	33373	1	0	+A:1			44345	9	10	0.0225505	3	5	1	44335	1	0	+A:1
192	A		33651	6	16	0.0475469	33635	1	2	3	0	10		-A:10		44651	11	50	0.11198	44601	0	6	5	0	39		-A:39
193	A		33587	4	4	0.0119094	33583	0	2	2	0	0				44598	29	29	0.0650253	44569	0	28	1	0	0
194	A		33467	2	2	0.00597604	33465	0	2	0	0	0				44472	37	37	0.0831984	44435	0	36	1	0	0
195	A		33373	2	2	0.00599287	33371	0	2	0	0	0				44348	28	28	0.063137	44320	0	24	4	0	0
196	T		33264	4	4	0.012025	1	2	1	33260	0	0				44247	36	36	0.0813614	0	36	0	44211	0	0
197	A		33206	2	2	0.00602301	33204	0	2	0	0	0				44142	32	32	0.0724933	44110	0	31	1	0	0
198	G		32939	4	4	0.0121437	2	1	32935	1	0	0				43858	7	7	0.0159606	4	0	43851	3	0	0
199	C		32838	2	2	0.0060905	1	32836	0	1	0	0				43844	3	3	0.00684244	2	43841	0	1	0	0
200	T		32861	5	6	0.0182587	1	4	0	32855	0	1		-T:1		43832	88	90	0.205329	2	84	2	43742	0	2		-T:2
201	T		32928	7	7	0.0212585	2	4	1	32921	0	0				43781	156	156	0.356319	2	154	0	43625	0	0
202	A		32975	3	5	0.015163	32970	0	2	1	0	2		-A:2		44008	23	65	0.1477	43943	1	4	18	0	42		-A:42
203	A		32823	4	4	0.0121866	32819	0	3	1	0	0				43887	17	17	0.0387358	43870	0	13	4	0	0
204	G		32565	7	7	0.0214955	4	2	32558	1	0	0				43627	42	42	0.0962707	28	11	43585	3	0	0
205	A		32427	2	2	0.0061677	32425	0	1	1	0	0				43496	72	72	0.165532	43424	0	30	42	0	0
206	C		32566	5	5	0.0153534	2	32561	0	3	0	0				43633	19	19	0.043545	1	43614	3	15	0	0
207	A		32422	0	0	0	32422	0	0	0	0	0				43408	81	81	0.186602	43327	7	45	29	0	0
208	C		32650	1	1	0.00306279	0	32649	0	1	0	0				43729	11	11	0.0251549	1	43718	0	10	0	0
209	C		32536	2	2	0.00614704	1	32534	0	1	0	0				43585	11	11	0.025238	2	43574	1	8	0	0
210	T		32606	2	3	0.00920076	1	0	1	32603	0	1		-T:1		43550	114	127	0.291619	0	114	0	43423	0	13		-T:13
211	T		32467	3	3	0.00924015	1	2	0	32464	0	0				43537	62	62	0.142408	4	56	2	43475	0	0
212	G		32409	1	1	0.00308556	1	0	32408	0	0	0				43457	33	36	0.0828405	28	3	43421	2	0	3		-G:3
213	C		32286	4	4	0.0123893	0	32282	1	3	0	0				43365	20	21	0.0484262	4	43344	0	16	0	1		-C:1
214	C		32294	2	2	0.0061931	1	32292	0	1	0	0				43426	12	13	0.029936	1	43413	0	11	0	1		-CT:1
215	T		32502	1	1	0.00307673	0	1	0	32501	0	0				43443	179	181	0.416638	5	173	1	43262	0	2		-T:2
216	A		32436	2	2	0.00616599	32434	0	1	1	0	0				43352	210	212	0.48902	43140	4	205	1	0	2		-A:2
217	G		32146	1	1	0.00311081	0	1	32145	0	0	0				43337	59	59	0.136142	32	22	43278	5	0	0
218	C		31944	3	6	0.0187829	0	31938	0	3	0	3		-C:2;-CC:1		43074	74	74	0.171797	4	43000	9	61	0	0
219	C		32045	6	6	0.0187237	2	32039	1	3	0	0				43253	43	43	0.0994151	4	43210	3	36	0	0
220	A		32256	3	3	0.0093006	32253	0	2	1	0	0				43224	207	208	0.481214	43016	9	73	125	0	1		-A:1
221	C		32044	4	4	0.0124828	2	32040	0	2	0	0				43201	86	87	0.201384	2	43114	3	81	1	0	+A:1
222	A		31816	3	4	0.0125723	31812	0	3	0	1	0	+C:1			42780	205	230	0.537634	42550	8	147	50	21	4	+C:20;+T:1	-A:4
223	C		32090	2	12	0.0373948	1	32078	0	1	0	10		-C:10		43037	19	364	0.845784	6	42673	2	11	0	345		-C:341;-CC:4
224	C		31792	3	3	0.00943634	2	31789	0	1	0	0				43036	37	37	0.0859745	8	42999	2	27	0	0
225	C		31811	3	3	0.0094307	0	31808	1	2	0	0				43078	33	33	0.0766052	11	43045	3	19	0	0
226	C		31844	2	2	0.00628062	1	31842	0	1	0	0				43159	24	24	0.0556083	3	43135	0	21	0	0
227	C		31804	4	4	0.012577	2	31800	1	1	0	0				43027	37	37	0.0859925	5	42990	2	30	0	0
228	A		31521	1	1	0.00317249	31520	1	0	0	0	0				42500	129	129	0.303529	42371	5	112	12	0	0
229	C		32135	5	5	0.0155594	1	32130	0	4	0	0				43408	24	25	0.0575931	1	43383	2	21	0	1		-C:1
230	G		31894	4	4	0.0125415	2	0	31890	2	0	0				43134	25	28	0.064914	20	1	43106	4	0	3		-G:2;-GG:1
231	G		31690	2	2	0.00631114	1	0	31688	1	0	0				42933	15	15	0.0349382	13	0	42918	2	0	0
232	G		31818	3	3	0.00942863	2	0	31815	1	0	0				42990	22	22	0.0511747	7	13	42968	2	0	0
233	A		32113	1	1	0.003114	32112	0	1	0	0	0				43232	128	128	0.296077	43104	0	122	6	0	0
234	C		32080	1	2	0.00623441	0	32078	0	1	0	1		-CT:1		43414	12	12	0.0276409	2	43402	2	8	0	0
235	T		32069	1	1	0.00311828	1	0	0	32068	0	0				43218	124	125	0.289231	14	106	4	43093	0	1		-T:1
236	C		32114	2	2	0.00622781	1	32112	0	1	0	0				43342	22	23	0.0530663	1	43319	0	21	0	1		-CAG:1
237	A		32059	4	4	0.012477	32055	1	2	1	0	0				43159	23	23	0.0532913	43136	2	21	0	0	0
238	G		32018	2	2	0.00624649	1	0	32016	1	0	0				43180	8	8	0.0185271	4	2	43172	2	0	0
239	C		32004	7	7	0.0218723	2	31997	2	3	0	0				43139	14	14	0.0324532	3	43125	0	11	0	0
240	A		31950	2	2	0.00625978	31948	0	1	1	0	0				43085	52	52	0.120692	43033	4	44	4	0	0
241	G		31936	4	4	0.0125251	1	1	31932	2	0	0				43143	3	3	0.00695362	3	0	43140	0	0	0
242	T		31473	2	2	0.00635465	1	1	0	31471	0	0				42621	39	39	0.0915042	8	29	2	42582	0	0
243	G		31732	2	2	0.00630279	0	1	31730	1	0	0				42840	9	9	0.0210084	7	1	42831	1	0	0
244	A		31864	2	2	0.00627668	31862	0	2	0	0	0				42978	83	84	0.195449	42894	3	74	6	0	1		-A:1
245	T		31808	1	1	0.00314386	0	1	0	31807	0	0				43008	18	18	0.0418527	7	11	0	42990	0	0
246	A		31992	3	3	0.00937734	31989	0	3	0	0	0				43202	48	56	0.129624	43146	0	15	33	0	8		-A:8
247	A		31930	3	3	0.00939555	31927	0	2	1	0	0				43151	35	36	0.083428	43115	0	32	3	1	0	+AT:1
248	A		31933	0	0	0	31933	0	0	0	0	0				43133	18	18	0.0417314	43115	0	15	3	0	0
249	T		31909	1	1	0.00313391	0	1	0	31908	0	0				43123	26	26	0.0602927	1	25	0	43097	0	0
250	A		31838	0	0	0	31838	0	0	0	0	0				42977	7	7	0.0162878	42970	0	4	3	0	0
251	T		31762	2	2	0.00629683	1	0	1	31760	0	0				42923	60	60	0.139785	2	58	0	42863	0	0
252	T		31781	0	0	0	0	0	0	31781	0	0				43011	31	31	0.0720746	8	23	0	42980	0	0
253	A		31665	1	1	0.00315806	31664	0	0	1	0	0				42861	38	45	0.104991	42816	0	12	26	0	7		-A:7
254	A		31387	2	2	0.00637206	31385	0	2	0	0	0				42572	36	36	0.0845626	42536	0	35	1	0	0
255	G		31504	2	2	0.0063484	1	0	31502	1	0	0				42629	10	10	0.0234582	8	1	42619	1	0	0
256	C		31620	7	9	0.028463	4	31611	2	1	0	2		-C:2		42662	16	17	0.0398481	5	42645	1	10	0	1		-C:1
257	A		31756	1	1	0.00314901	31755	0	1	0	0	0				42889	17	18	0.0419688	42871	1	14	2	0	1		-A:1
258	A		31802	1	1	0.00314446	31801	0	1	0	0	0				42927	38	38	0.0885224	42889	0	35	3	0	0
259	T		31783	2	2	0.00629267	0	2	0	31781	0	0				42898	69	69	0.160847	7	62	0	42829	0	0
260	A		31762	0	1	0.00314842	31761	0	0	0	0	1		-A:1		42974	14	29	0.0674827	42945	0	11	3	0	15		-A:15
261	A		31514	1	1	0.00317319	31513	0	0	1	0	0				42667	57	57	0.133593	42610	0	55	2	0	0
262	A		31438	1	2	0.00636173	31436	0	1	0	1	0	+C:1			42568	32	32	0.0751738	42536	1	29	2	0	0
263	C		31546	3	3	0.00950992	0	31543	0	3	0	0				42680	8	8	0.0187441	1	42672	1	6	0	0
264	G		31389	4	4	0.0127433	0	1	31385	3	0	0				42545	6	6	0.0141027	5	0	42539	1	0	0
265	A		31223	4	4	0.0128111	31219	1	1	2	0	0				42311	12	12	0.0283614	42299	1	8	3	0	0
266	A		31108	1	1	0.00321461	31107	0	1	0	0	0				42197	19	19	0.0450269	42178	0	19	0	0	0
267	A		31027	2	2	0.006446	31025	0	1	1	0	0				42127	26	26	0.0617181	42101	1	23	2	0	0
268	G		31398	3	3	0.00955475	2	0	31395	1	0	0				42432	7	7	0.016497	3	0	42425	4	0	0
269	T		31150	0	2	0.00642055	0	0	0	31148	0	2		-T:2		42310	26	26	0.0614512	8	18	0	42284	0	0
270	T		31357	4	4	0.0127563	1	3	0	31353	0	0				42432	23	23	0.0542044	1	22	0	42409	0	0
271	T		31606	2	2	0.00632791	0	2	0	31604	0	0				42679	13	13	0.0304599	6	7	0	42666	0	0
272	G		31620	2	2	0.00632511	1	1	31618	0	0	0				42637	21	21	0.049253	16	3	42616	2	0	0
273	A		31659	0	0	0	31659	0	0	0	0	0				42646	75	75	0.175866	42571	5	61	9	0	0
274	C		31731	2	2	0.00630298	0	31729	0	2	0	0				42817	9	9	0.0210197	1	42808	1	7	0	0
275	T		31903	1	1	0.0031345	1	0	0	31902	0	0				43017	66	66	0.153428	4	62	0	42951	0	0
276	A		31887	0	0	0	31887	0	0	0	0	0				42909	93	103	0.240043	42806	2	83	8	0	10		-A:10
277	A		31812	3	3	0.0094304	31809	0	2	1	0	0				42987	60	60	0.139577	42927	2	56	2	0	0
278	G		32117	3	3	0.00934085	2	0	32114	1	0	0				43233	16	18	0.0416349	12	1	43215	3	2	0	+A:2
279	T		32027	22	25	0.0780591	3	19	0	32002	0	3		-T:3		43086	106	122	0.283155	6	98	2	42964	0	16		-T:16
280	T		32164	0	0	0	0	0	0	32164	0	0				42968	350	350	0.81456	37	308	5	42618	0	0
281	A		32520	2	2	0.00615006	32518	0	2	0	0	0				43516	123	125	0.287251	43391	2	101	20	1	1	+T:1	-A:1
282	T		32485	3	3	0.00923503	1	2	0	32482	0	0				43427	162	162	0.37304	29	132	1	43265	0	0
283	A		32317	2	2	0.00618869	32315	0	1	1	0	0				43200	192	192	0.444444	43008	3	103	86	0	0
284	C		32217	5	5	0.0155198	0	32212	2	3	0	0				43180	51	51	0.11811	2	43129	3	46	0	0
285	C		32132	2	2	0.00622432	1	32130	0	1	0	0				43129	36	36	0.0834705	9	43093	3	24	0	0
286	T		31851	1	1	0.00313962	0	1	0	31850	0	0				42876	117	117	0.27288	9	101	7	42759	0	0
287	C		32346	1	1	0.00309157	1	32345	0	0	0	0				43435	26	26	0.0598596	3	43409	0	23	0	0
288	T		32221	2	5	0.0155178	1	1	0	32216	0	3		-T:3		43205	77	119	0.275431	1	76	0	43086	0	42		-T:7;-TT:35
289	T		32355	1	1	0.00309071	0	1	0	32354	0	0				43336	96	96	0.221525	11	84	1	43240	0	0
290	A		32536	1	1	0.00307352	32535	0	1	0	0	0				43489	140	154	0.354113	43335	2	136	2	0	14		-A:14
291	G		32388	2	3	0.00926269	1	0	32385	1	0	1		-G:1		43504	20	22	0.0505701	16	1	43482	3	0	2		-G:2
292	G		32341	4	4	0.0123682	2	1	32337	1	0	0				43527	10	10	0.0229742	5	0	43517	5	0	0
293	G		32624	4	4	0.0122609	2	0	32620	2	0	0				43623	23	27	0.061894	17	2	43596	4	4	0	+A:4
294	T		32386	2	2	0.00617551	1	1	0	32384	0	0				43241	250	250	0.578155	8	241	1	42991	0	0
295	T		32525	3	3	0.00922367	1	2	0	32522	0	0				43547	115	115	0.264082	26	84	5	43432	0	0
296	G		32523	5	8	0.024598	1	1	32515	3	0	3		-G:3		43647	42	43	0.0985177	37	1	43604	4	0	1		-G:1
297	G		32692	5	5	0.0152943	3	1	32687	1	0	0				43791	28	28	0.0639401	18	7	43763	3	0	0
298	T		32829	6	6	0.0182765	2	4	0	32823	0	0				43792	160	160	0.365364	8	151	1	43632	0	0
299	A		33063	4	5	0.0151226	33058	0	2	2	0	1		-A:1		44198	56	78	0.176479	44120	0	45	11	0	22		-A:22
300	A		32995	1	1	0.00303076	32994	0	1	0	0	0				44148	63	63	0.142702	44085	2	55	6	0	0
301	A		32957	1	1	0.00303426	32956	0	1	0	0	0				44161	16	16	0.0362311	44145	0	13	3	0	0
302	T		32908	2	3	0.00911632	1	1	0	32905	0	1		-T:1		43970	105	105	0.238799	2	103	0	43865	0	0
303	T		33038	5	5	0.0151341	1	4	0	33033	0	0				44093	20	20	0.0453587	0	20	0	44073	0	0
304	T		32889	3	3	0.00912159	2	1	0	32886	0	0				43977	11	11	0.0250131	0	11	0	43966	0	0
305	C		32862	6	6	0.0182582	3	32856	1	2	0	0				43945	31	31	0.0705427	2	43914	0	29	0	0
306	G		32924	4	4	0.0121492	2	1	32920	1	0	0				44012	31	31	0.0704353	12	18	43981	1	0	0
307	T		32908	2	2	0.00607755	0	2	0	32906	0	0				43941	72	72	0.163856	7	62	3	43869	0	0
308	G		32774	3	3	0.0091536	2	0	32771	1	0	0				43896	47	47	0.107071	27	17	43849	3	0	0
309	C		32562	10	11	0.0337817	2	32551	1	7	0	1		-C:1		43761	47	48	0.109687	5	43713	9	33	0	1		-C:1
310	C		32915	3	3	0.00911439	0	32912	1	2	0	0				44163	21	21	0.0475511	3	44142	1	17	0	0
311	A		32997	1	1	0.00303058	32996	0	1	0	0	0				44225	119	120	0.27134	44105	6	94	19	0	1		-A:1
312	G		33094	1	1	0.0030217	1	0	33093	0	0	0				44280	17	17	0.0383921	13	2	44263	2	0	0
313	C		32816	7	7	0.0213311	2	32809	1	4	0	0				44118	21	21	0.0475996	2	44097	0	19	0	0
314	C		32912	2	2	0.00607681	1	32910	1	0	0	0				44171	12	12	0.0271671	1	44159	1	10	0	0
315	A		32999	4	4	0.0121216	32995	0	2	2	0	0				44117	111	111	0.251604	44006	6	100	5	0	0
316	C		33026	2	2	0.00605583	1	33024	0	1	0	0				44190	5	5	0.0113148	0	44185	2	3	0	0
317	C		33100	5	9	0.0271903	3	33091	0	2	0	4		-CG:4		44236	8	9	0.0203454	1	44227	0	7	0	1		-CG:1
318	G		33019	2	2	0.00605712	2	0	33017	0	0	0				44142	13	14	0.0317158	9	0	44128	4	0	1		-G:1
319	C		32960	6	6	0.0182039	2	32954	1	3	0	0				44073	8	9	0.0204207	3	44064	0	5	1	0	+A:1
320	G		33000	2	2	0.00606061	2	0	32998	0	0	0				44137	6	6	0.013594	3	0	44131	3	0	0
321	G		33127	4	4	0.0120747	3	1	33123	0	0	0				44213	4	4	0.00904711	3	0	44209	1	0	0
322	T		33164	2	2	0.00603064	1	1	0	33162	0	0				44293	47	47	0.106112	3	44	0	44246	0	0
323	C		33389	4	4	0.01198	1	33385	0	3	0	0				44472	24	24	0.0539665	2	44448	1	21	0	0
324	A		33607	0	0	0	33607	0	0	0	0	0				44660	92	92	0.206001	44568	5	77	10	0	0
325	T		33705	1	1	0.00296692	1	0	0	33704	0	0				44747	73	73	0.163139	1	72	0	44674	0	0
326	A		33706	1	1	0.00296683	33705	0	1	0	0	0				44745	52	54	0.120684	44691	2	46	4	0	2		-A:2
327	C		33658	5	5	0.0148553	1	33653	1	3	0	0				44618	27	28	0.0627549	5	44590	1	21	0	1		-C:1
328	G		33608	5	5	0.0148774	3	0	33603	2	0	0				44544	8	8	0.0179598	7	0	44536	1	0	0
329	A		33557	2	2	0.00596001	33555	0	2	0	0	0				44521	30	30	0.0673839	44491	0	27	3	0	0
330	T		33379	0	0	0	0	0	0	33379	0	0				44294	117	121	0.273175	2	114	1	44173	0	4		-T:4
331	T		33588	3	3	0.00893176	2	0	1	33585	0	0				44409	156	156	0.35128	12	142	2	44253	0	0
332	A		33545	5	5	0.0149054	33540	0	3	2	0	0				44490	127	134	0.301191	44356	1	101	25	0	7		-A:7
333	A		33525	2	2	0.0059657	33523	0	2	0	0	0				44518	128	129	0.28977	44389	0	122	6	1	0	+T:1
334	C		33306	2	5	0.0150123	0	33301	0	2	0	3		-C:3		44326	10	10	0.0225601	0	44316	0	10	0	0
335	C		33306	4	4	0.0120098	2	33302	1	1	0	0				44305	8	8	0.0180567	2	44297	0	6	0	0
336	C		33706	5	5	0.0148342	2	33701	0	3	0	0				44659	50	50	0.11196	3	44609	0	47	0	0
337	A		33968	3	3	0.00883184	33965	1	1	1	0	0				44943	27	27	0.0600761	44916	2	15	10	0	0
338	A		34004	3	3	0.00882249	34001	1	1	1	0	0				44927	67	67	0.149131	44860	0	65	2	0	0
339	A		33796	5	5	0.0147947	33791	0	2	3	0	0				44809	56	56	0.124975	44753	1	54	1	0	0
340	C		34006	4	4	0.0117626	2	34002	1	1	0	0				44965	7	7	0.0155677	2	44958	1	4	0	0
341	T		34270	1	1	0.002918	0	1	0	34269	0	0				45157	20	20	0.0442899	0	20	0	45137	0	0
342	A		34280	0	0	0	34280	0	0	0	0	0				45194	19	19	0.042041	45175	0	17	2	0	0
343	A		34072	3	3	0.00880488	34069	1	1	1	0	0				45052	43	43	0.0954453	45009	0	40	3	0	0
344	T		33921	1	1	0.00294803	0	1	0	33920	0	0				44895	69	78	0.173739	3	65	1	44817	0	9		-T:9
345	T		34026	0	0	0	0	0	0	34026	0	0				45028	62	62	0.137692	9	52	1	44966	0	0
346	A		33871	0	0	0	33871	0	0	0	0	0				44816	91	92	0.205284	44724	2	85	4	1	0	+T:1
347	T		33720	1	1	0.0029656	1	0	0	33719	0	0				44648	65	65	0.145583	1	62	2	44583	0	0
348	C		33565	2	2	0.00595859	0	33563	0	2	0	0				44624	10	10	0.0224095	3	44614	0	7	0	0
349	T		33568	3	3	0.00893708	0	2	1	33565	0	0				44633	28	29	0.0649743	2	25	1	44604	0	1		-T:1
350	T		33401	0	0	0	0	0	0	33401	0	0				44528	6	6	0.0134747	2	3	1	44522	0	0
351	C		33519	4	4	0.0119335	2	33515	0	2	0	0				44635	18	18	0.0403271	4	44617	2	12	0	0
352	G		33202	8	8	0.0240949	5	1	33194	2	0	0				44285	21	21	0.0474201	18	0	44264	3	0	0
353	G		32861	2	2	0.00608624	0	0	32859	2	0	0				43895	9	9	0.0205035	6	1	43886	2	0	0
354	C		33312	4	4	0.0120077	2	33308	0	2	0	0				44361	16	16	0.0360677	3	44345	1	12	0	0
355	G		33622	4	4	0.011897	3	1	33618	0	0	0				44726	12	12	0.02683	10	0	44714	2	0	0
356	T		33422	2	2	0.00598408	0	1	1	33420	0	0				44502	25	25	0.0561773	16	9	0	44477	0	0
357	A		33749	0	0	0	33749	0	0	0	0	0				44816	47	69	0.153963	44747	0	7	40	0	22		-A:21;-AA:1
358	A		33608	0	0	0	33608	0	0	0	0	0				44704	24	24	0.0536865	44680	0	13	11	0	0
359	A		33453	2	2	0.00597854	33451	1	1	0	0	0				44532	93	93	0.208839	44439	1	91	1	0	0
360	A		33200	3	3	0.00903614	33197	2	1	0	0	0				44193	87	87	0.196864	44106	2	84	1	0	0
361	C		33719	2	2	0.00593137	1	33717	0	1	0	0				44717	7	7	0.015654	2	44710	0	5	0	0
362	G		33523	5	5	0.0149151	2	0	33518	3	0	0				44531	6	6	0.0134738	5	0	44525	1	0	0
363	T		33734	1	1	0.00296437	0	1	0	33733	0	0				44712	74	74	0.165504	1	71	2	44638	0	0
364	G		33554	3	3	0.00894081	2	0	33551	1	0	0				44625	16	16	0.0358543	12	3	44609	1	0	0
365	T		33422	1	1	0.00299204	0	1	0	33421	0	0				44504	89	89	0.199982	25	63	1	44415	0	0
366	C		33534	4	5	0.0149102	2	33529	0	2	0	1		-C:1		44549	96	98	0.219982	1	44451	13	82	0	2		-C:2
367	A		33839	3	3	0.00886551	33836	1	1	1	0	0				44751	193	194	0.43351	44557	11	151	31	0	1		-AACTAT:1
368	A		33807	2	2	0.00591593	33805	1	1	0	0	0				44734	169	171	0.38226	44563	6	152	11	2	0	+T:2
369	C		33860	1	1	0.00295334	0	33859	0	1	0	0				45005	7	7	0.0155538	1	44998	0	6	0	0
370	T		34101	2	3	0.0087974	0	2	0	34098	0	1		-T:1		45120	69	69	0.152926	2	67	0	45051	0	0
371	A		34200	2	27	0.0789474	34173	0	2	0	0	25		-ATAA:25		45233	26	56	0.123803	45177	0	21	5	0	30		-ATAA:30
372	T		34063	3	4	0.0117429	1	1	1	34059	1	0	+A:1			45142	28	28	0.0620265	6	20	2	45114	0	0
373	A		34110	2	7	0.0205218	34103	0	2	0	0	5		-A:5		45117	61	72	0.159585	45045	0	51	10	0	11		-A:11
374	A		33922	2	2	0.00589588	33920	0	2	0	0	0				44981	43	43	0.0955959	44938	1	39	3	0	0
375	A		33813	3	3	0.00887233	33810	0	2	1	0	0				44932	12	12	0.026707	44920	2	7	3	0	0
376	T		33854	4	4	0.0118154	0	3	1	33850	0	0				44946	48	48	0.106795	2	46	0	44898	0	0
377	A		33733	2	8	0.0237156	33725	0	2	0	0	6		-A:6		44865	11	19	0.0423493	44846	0	2	9	0	8		-A:7;-AAATA:1
378	A		33570	2	2	0.0059577	33568	0	2	0	0	0				44768	7	7	0.0156362	44761	0	5	2	0	0
379	A		33701	2	2	0.00593454	33699	0	1	1	0	0				44848	7	7	0.0156083	44841	0	5	2	0	0
380	T		33667	1	1	0.00297027	0	0	1	33666	0	0				44851	30	30	0.0668881	1	29	0	44821	0	0
381	A		33763	1	8	0.0236946	33755	1	0	0	2	5	+G:2	-A:5		44942	35	45	0.100129	44897	1	2	32	1	9	+G:1	-A:9
382	A		33630	3	3	0.00892061	33627	0	1	2	0	0				44887	18	18	0.0401007	44869	0	6	12	0	0
383	A		33507	5	5	0.0149223	33502	1	2	2	0	0				44831	8	8	0.0178448	44823	0	7	1	0	0
384	T		33431	2	2	0.00598247	1	1	0	33429	0	0				44756	23	23	0.0513898	1	22	0	44733	0	0
385	A		33498	1	1	0.00298525	33497	0	1	0	0	0				44605	259	260	0.582894	44345	1	3	255	0	1		-AG:1
386	G		33296	4	4	0.0120135	1	0	33292	3	0	0				44610	3	3	0.00672495	1	1	44607	1	0	0
387	A		33189	0	0	0	33189	0	0	0	0	0				44534	9	9	0.0202093	44525	0	8	1	0	0
388	A		33132	4	4	0.0120729	33128	1	2	1	0	0				44511	11	11	0.024713	44500	1	8	2	0	0
389	T		32916	2	2	0.00607607	0	2	0	32914	0	0				44294	74	74	0.167066	3	71	0	44220	0	0
390	T		33015	1	1	0.00302893	0	1	0	33014	0	0				44480	21	21	0.0472122	1	19	1	44459	0	0
391	A		33212	4	22	0.0662411	33190	0	1	3	0	18		-A:18		44607	76	108	0.242114	44499	0	4	72	0	32		-A:32
392	A		33049	0	0	0	33049	0	0	0	0	0				44435	32	32	0.0720153	44403	1	10	21	0	0
393	A		32795	1	1	0.00304925	32794	1	0	0	0	0				44288	17	17	0.0383851	44271	1	11	5	0	0
394	A		32738	5	5	0.0152728	32733	0	3	2	0	0				44128	44	44	0.0997099	44084	1	41	2	0	0
395	T		32739	1	1	0.00305446	0	1	0	32738	0	0				43978	147	147	0.334258	5	141	1	43831	0	0
396	C		33064	2	3	0.00907331	0	33061	1	1	0	1		-C:1		44383	48	52	0.117162	12	44331	0	36	0	4		-C:4
397	C		32890	3	3	0.00912131	1	32887	0	2	0	0				44281	10	10	0.022583	2	44271	0	8	0	0
398	A		32760	2	2	0.00610501	32758	1	0	1	0	0				44141	47	48	0.108742	44093	5	37	5	0	1		-A:1
399	A		32694	2	2	0.00611733	32692	0	2	0	0	0				43965	107	107	0.243375	43858	0	104	3	0	0
400	C		33303	3	3	0.0090082	2	33300	1	0	0	0				44610	5	5	0.0112082	1	44605	0	4	0	0
401	T		33010	1	2	0.00605877	0	1	0	33008	0	1		-T:1		44417	39	40	0.0900556	1	38	0	44377	0	1		-T:1
402	T		33097	1	1	0.00302142	0	1	0	33096	0	0				44429	20	21	0.0472664	4	16	0	44408	0	1		-TA:1
403	A		33268	1	1	0.00300589	33267	0	1	0	0	0				44622	10	10	0.0224105	44612	1	7	2	0	0
404	T		33318	2	2	0.00600276	0	2	0	33316	0	0				44683	9	9	0.0201419	1	8	0	44674	0	0
405	A		33314	2	2	0.00600348	33312	1	0	1	0	0				44696	48	49	0.109629	44647	4	44	0	0	1		-A:1
406	T		33199	1	1	0.00301214	0	0	1	33198	0	0				44566	54	55	0.123412	3	47	4	44511	0	1		-TG:1
407	G		33266	4	4	0.0120243	2	0	33262	2	0	0				44586	24	24	0.0538286	23	0	44562	1	0	0
408	T		33155	85	85	0.256372	83	2	0	33070	0	0				44467	34	34	0.0764612	7	24	3	44433	0	0
409	G		33219	2	2	0.00602065	2	0	33217	0	0	0				44438	18	18	0.0405059	16	1	44420	1	0	0
410	A		33505	1	2	0.00596926	33503	0	0	1	0	1		-A:1		44671	11	13	0.0291017	44658	0	8	3	0	2		-A:2
411	A		33461	3	3	0.00896566	33458	0	1	2	0	0				44551	24	24	0.0538708	44527	0	19	5	0	0
412	A		33424	4	4	0.0119674	33420	1	3	0	0	0				44518	23	23	0.0516645	44495	1	13	9	0	0
413	A		33433	4	4	0.0119642	33429	1	2	1	0	0				44474	40	40	0.0899402	44434	0	38	2	0	0
414	T		33426	3	3	0.00897505	2	1	0	33423	0	0				44499	62	62	0.139329	1	60	1	44437	0	0
415	T		33609	3	3	0.00892618	2	1	0	33606	0	0				44628	34	34	0.0761854	17	16	1	44594	0	0
416	C		33823	3	3	0.0088697	0	33820	2	1	0	0				44871	19	19	0.0423436	3	44852	1	15	0	0
417	A		34057	1	1	0.00293625	34056	0	1	0	0	0				45042	58	60	0.133209	44982	4	53	1	1	1	+T:1	-A:1
418	T		34103	3	3	0.00879688	2	1	0	34100	0	0				45161	19	19	0.0420717	0	19	0	45142	0	0
419	T		34196	2	2	0.00584864	0	2	0	34194	0	0				45224	12	12	0.0265346	1	11	0	45212	0	0
420	G		34130	2	2	0.00585995	1	1	34128	0	0	0				45153	45	46	0.101876	39	5	45107	1	0	1		-G:1
421	T		34104	2	3	0.00879662	1	1	0	34101	0	1		-T:1		45149	70	72	0.159472	4	66	0	45077	0	2		-T:2
422	T		34351	3	3	0.00873337	1	2	0	34348	0	0				45334	53	53	0.11691	3	50	0	45281	0	0
423	A		34426	2	2	0.00580956	34424	0	2	0	0	0				45427	89	91	0.200321	45336	2	83	4	0	2		-A:2
424	G		33727	324	324	0.960655	1	2	33403	321	0	0				44052	359	359	0.814946	28	10	43693	321	0	0
425	G		33971	4	4	0.0117747	3	1	33967	0	0	0				44942	64	64	0.142406	22	35	44878	7	0	0
426	A		34079	2	2	0.00586872	34077	0	2	0	0	0				44920	137	137	0.304987	44783	4	121	12	0	0
427	C		34277	2	3	0.00875222	0	34274	1	1	0	1		-C:1		45230	25	27	0.0596949	0	45203	3	22	0	2		-C:2
428	C		34339	3	3	0.00873642	2	34336	0	1	0	0				45302	37	37	0.0816741	7	45265	0	30	0	0
429	T		34572	4	4	0.0115701	1	3	0	34568	0	0				45379	170	170	0.374623	25	141	4	45209	0	0
430	A		34814	2	4	0.0114896	34810	0	2	0	0	2		-A:2		45646	103	160	0.350524	45486	0	86	17	0	57		-A:57
431	A		34584	3	3	0.00867453	34581	0	2	1	0	0				45328	211	211	0.465496	45117	1	203	7	0	0
432	A		34536	4	4	0.0115821	34532	1	1	2	0	0				45236	237	237	0.523919	44999	4	230	3	0	0
433	C		34773	1	1	0.00287579	1	34772	0	0	0	0				45721	5	5	0.0109359	0	45716	0	5	0	0
434	T		34792	3	3	0.00862267	1	2	0	34789	0	0				45677	52	52	0.113843	1	50	1	45625	0	0
435	C		34787	1	2	0.00574927	0	34785	0	1	0	1		-C:1		45793	27	28	0.0611447	1	45765	1	25	0	1		-C:1
436	A		34930	4	4	0.0114515	34926	0	2	2	0	0				45941	30	30	0.0653011	45911	2	23	5	0	0
437	A		34994	3	3	0.0085729	34991	0	3	0	0	0				45933	31	31	0.0674896	45902	0	29	2	0	0
438	T		35015	0	0	0	0	0	0	35015	0	0				45939	59	59	0.128431	3	55	1	45880	0	0
439	A		35213	0	0	0	35213	0	0	0	0	0				46136	37	46	0.0997052	46090	0	32	5	0	9		-A:9
440	A		35076	2	2	0.0057019	35074	0	0	2	0	0				46002	12	12	0.0260858	45990	0	10	2	0	0
441	C		35054	3	3	0.00855822	1	35051	0	2	0	0				46059	11	11	0.0238824	4	46048	0	7	0	0
442	G		34948	5	6	0.0171684	2	2	34942	1	0	1		-G:1		45935	5	5	0.0108849	3	0	45930	2	0	0
443	A		35054	2	3	0.00855822	35051	1	1	0	0	1		-A:1		46019	2	2	0.00434603	46017	0	1	1	0	0
444	A		35092	2	2	0.0056993	35090	0	1	1	0	0				45938	17	17	0.0370064	45921	0	13	4	0	0
445	A		35145	2	2	0.00569071	35143	1	1	0	0	0				45967	25	25	0.0543868	45942	0	25	0	0	0
446	G		35173	2	2	0.00568618	1	0	35171	1	0	0				46009	12	12	0.0260819	12	0	45997	0	0	0
447	T		35291	3	3	0.00850075	2	0	1	35288	0	0				46105	70	71	0.153996	2	67	1	46034	0	1		-T:1
448	A		35552	4	5	0.0140639	35547	1	2	1	0	1		-A:1		46313	31	35	0.0755727	46278	0	22	9	0	4		-A:4
449	A		35494	1	1	0.00281738	35493	1	0	0	0	0				46257	53	53	0.114577	46204	2	48	3	0	0
450	T		35366	1	1	0.00282757	0	1	0	35365	0	0				46129	80	80	0.173427	3	76	1	46049	0	0
451	T		35374	4	4	0.0113077	0	3	1	35370	0	0				46027	93	93	0.202055	8	81	4	45934	0	0
452	C		35605	0	0	0	0	35605	0	0	0	0				46431	19	19	0.0409209	4	46412	1	14	0	0
453	T		35809	2	2	0.00558519	0	1	1	35807	0	0				46602	59	59	0.126604	4	54	1	46543	0	0
454	A		36060	3	5	0.0138658	36055	0	2	1	0	2		-A:2		46910	28	30	0.0639522	46880	1	27	0	0	2		-A:2
455	G		35876	1	1	0.00278738	1	0	35875	0	0	0				46640	16	16	0.0343053	13	0	46624	3	0	0
456	T		35642	4	4	0.0112227	3	1	0	35638	0	0				46400	19	19	0.0409483	6	13	0	46381	0	0
457	C		35727	3	3	0.00839701	2	35724	0	1	0	0				46465	21	21	0.0451953	2	46444	4	15	0	0
458	A		35851	0	0	0	35851	0	0	0	0	0				46551	52	52	0.111705	46499	6	38	8	0	0
459	T		35738	1	4	0.0111926	1	0	0	35734	0	3		-T:3		46483	57	68	0.14629	1	55	1	46415	0	11		-T:11
460	T		35812	1	1	0.00279236	0	1	0	35811	0	0				46512	91	91	0.195648	4	87	0	46421	0	0
461	T		36155	3	4	0.0110635	0	2	1	36151	0	1		-TA:1		46883	13	13	0.0277286	1	12	0	46870	0	0
462	A		36271	4	4	0.0110281	36267	1	1	2	0	0				46990	41	41	0.0872526	46949	1	27	13	0	0
463	T		36120	1	1	0.00276855	0	1	0	36119	0	0				46923	14	60	0.127869	3	11	0	46863	33	13	+A:33	-T:13
464	A		36230	1	1	0.00276014	36229	1	0	0	0	0				46917	56	89	0.189697	46828	2	23	31	0	33		-A:33
465	A		36030	5	5	0.0138773	36025	0	2	3	0	0				46770	90	90	0.192431	46680	3	78	9	0	0
466	T		35889	2	2	0.00557274	1	1	0	35887	0	0				46507	203	203	0.436493	6	195	2	46304	0	0
467	A		35735	1	1	0.00279838	35734	0	1	0	0	0				46473	98	98	0.210875	46375	1	74	23	0	0
468	C		35502	5	5	0.0140837	3	35497	0	2	0	0				46449	19	19	0.0409051	2	46430	3	14	0	0
469	A		35257	1	1	0.00283632	35256	1	0	0	0	0				46211	80	80	0.173119	46131	3	72	5	0	0
470	C		35533	5	5	0.0140714	1	35528	0	4	0	0				46289	68	68	0.146903	4	46221	2	62	0	0
471	G		35128	3	3	0.0085402	1	1	35125	1	0	0				45918	54	54	0.117601	48	5	45864	1	0	0
472	A		35127	2	3	0.00854044	35124	0	1	1	0	1		-AC:1		45960	50	50	0.10879	45910	0	32	18	0	0
473	C		35182	3	3	0.00852709	1	35179	0	2	0	0				46022	19	19	0.0412846	1	46003	1	17	0	0
474	A		35088	1	1	0.00284998	35087	0	1	0	0	0				45988	8	8	0.0173958	45980	0	2	6	0	0
475	G		34924	2	2	0.00572672	1	0	34922	1	0	0				45782	15	15	0.032764	8	7	45767	0	0	0
476	C		34882	1	1	0.00286681	1	34881	0	0	0	0				45774	5	5	0.0109232	2	45769	1	2	0	0
477	T		34902	1	1	0.00286517	0	1	0	34901	0	0				45723	25	25	0.0546771	0	23	2	45698	0	0
478	A		34978	3	6	0.0171536	34972	0	2	1	0	3		-A:3		45787	18	22	0.0480486	45765	1	11	6	0	4		-A:4
479	A		34699	2	2	0.00576385	34697	1	1	0	0	0				45492	43	43	0.0945221	45449	0	28	15	0	0
480	G		34405	1	1	0.00290655	1	0	34404	0	0	0				45075	120	120	0.266223	77	36	44955	7	0	0
481	A		34152	20	20	0.0585617	34132	0	2	18	0	0				44953	78	79	0.175739	44874	4	61	13	1	0	+T:1
482	C		34192	4	6	0.017548	1	34186	2	1	0	2		-C:2		45022	10	12	0.0266536	1	45010	1	8	0	2		-C:2
483	C		34087	3	3	0.00880101	1	34084	1	1	0	0				44814	12	12	0.0267773	2	44802	1	9	0	0
484	C		34290	3	3	0.00874891	1	34287	0	2	0	0				45042	31	31	0.0688247	3	45011	0	28	0	0
485	A		34415	3	5	0.0145285	34410	0	2	1	0	2		-A:2		45158	36	42	0.0930068	45116	3	12	21	0	6		-A:6
486	A		34243	2	2	0.00584061	34241	0	1	1	0	0				44979	70	70	0.155628	44909	2	65	3	0	0
487	A		33845	3	3	0.00886394	33842	1	1	1	0	0				44481	167	167	0.375441	44314	3	161	3	0	0
488	C		34326	1	1	0.00291324	0	34325	1	0	0	0				45153	4	4	0.00885877	0	45149	0	4	0	0
489	T		34228	1	1	0.00292158	0	1	0	34227	0	0				44983	29	29	0.0644688	2	22	5	44954	0	0
490	G		34067	4	8	0.0234831	3	0	34059	1	0	4		-G:4		44866	29	31	0.0690946	25	1	44835	3	0	2		-G:2
491	G		33890	4	4	0.0118029	2	0	33886	2	0	0				44705	12	12	0.0268426	7	2	44693	3	0	0
492	G		33973	2	3	0.00883054	1	1	33970	0	1	0	+T:1			44758	17	18	0.0402163	13	0	44740	4	1	0	+A:1
493	A		33954	3	3	0.00883548	33951	0	2	1	0	0				44740	104	105	0.234689	44635	0	99	5	0	1		-A:1
494	T		33940	1	3	0.00883913	0	1	0	33937	0	2		-T:2		44729	103	107	0.239218	5	96	2	44622	0	4		-T:4
495	T		34199	3	3	0.00877219	1	1	1	34196	0	0				44893	213	213	0.474461	4	207	2	44680	0	0
496	A		34225	4	5	0.0146092	34220	0	2	2	0	1		-A:1		45167	22	24	0.0531361	45143	0	10	12	0	2		-A:2
497	G		33939	2	2	0.00589293	1	0	33937	1	0	0				44792	53	53	0.118325	32	13	44739	8	0	0
498	A		33879	1	1	0.00295168	33878	0	1	0	0	0				44718	59	59	0.131938	44659	2	52	5	0	0
499	T		33775	1	1	0.00296077	0	1	0	33774	0	0				44506	208	208	0.467353	14	191	3	44298	0	0
500	A		33751	0	1	0.00296288	33750	0	0	0	1	0	+C:1			44512	234	239	0.536934	44273	1	146	87	5	0	+C:4;+T:1
501	C		33342	4	6	0.0179953	1	33336	0	3	0	2		-C:2		44280	38	53	0.119693	1	44227	8	29	0	15		-C:15
502	C		33214	5	5	0.0150539	3	33209	1	1	0	0				44154	27	27	0.0611496	2	44127	3	22	0	0
503	C		33224	4	4	0.0120395	1	33220	1	2	0	0				44140	31	31	0.0702311	5	44109	0	26	0	0
504	C		33167	2	2	0.00603009	0	33165	1	1	0	0				44165	19	19	0.0430205	3	44146	1	15	0	0
505	A		32964	2	2	0.00606722	32962	0	0	2	0	0				43959	62	62	0.141041	43897	1	46	15	0	0
506	C		33334	0	0	0	0	33334	0	0	0	0				44406	13	14	0.0315273	1	44392	0	12	0	1		-CT:1
507	T		33350	3	3	0.0089955	1	2	0	33347	0	0				44297	113	113	0.255096	2	109	2	44184	0	0
508	A		33278	2	2	0.00600998	33276	0	1	1	0	0				44349	39	43	0.0969582	44306	0	36	3	4	0	+T:4
509	T		33335	5	5	0.0149993	2	3	0	33330	0	0				44451	25	25	0.0562417	1	23	1	44426	0	0
510	G		33135	3	3	0.00905387	1	1	33132	1	0	0				44322	16	16	0.0360995	8	1	44306	7	0	0
511	C		33184	2	2	0.006027	1	33182	0	1	0	0				44407	14	14	0.0315266	2	44393	0	12	0	0
512	T		33098	2	3	0.00906399	0	1	1	33095	0	1		-T:1		44268	105	108	0.243969	4	99	2	44160	0	3		-T:3
513	T		33272	1	1	0.00300553	1	0	0	33271	0	0				44350	181	181	0.408117	14	164	3	44169	0	0
514	A		33289	2	3	0.00901199	33286	1	0	1	0	1		-AG:1		44427	65	65	0.146307	44362	0	55	10	0	0
515	G		32963	3	3	0.00910111	1	0	32960	2	0	0				44164	36	37	0.0837786	16	13	44127	7	1	0	+T:1
516	C		32976	5	6	0.0181951	3	32970	0	2	0	1		-C:1		44142	14	16	0.0362467	3	44126	1	10	0	2		-C:2
517	C		33068	5	5	0.0151204	2	33063	0	3	0	0				44324	16	17	0.0383539	4	44307	0	12	1	0	+A:1
518	A		33252	2	2	0.00601468	33250	0	1	1	0	0				44449	31	31	0.0697429	44418	13	14	4	0	0
519	T		33247	3	3	0.00902337	0	2	1	33244	0	0				44385	104	104	0.234313	3	100	1	44281	0	0
520	A		33273	0	2	0.00601088	33271	0	0	0	0	2		-A:2		44535	20	56	0.125744	44479	0	10	10	0	36		-A:36
521	A		33111	2	2	0.00604029	33109	0	1	1	0	0				44390	59	59	0.132913	44331	1	53	5	0	0
522	A		32939	2	2	0.00607183	32937	0	2	0	0	0				44013	136	136	0.309	43877	2	131	3	0	0
523	C		32854	1	1	0.00304377	0	32853	0	1	0	0				44120	8	8	0.0181324	1	44112	0	7	0	0
524	C		32832	6	6	0.0182749	3	32826	1	2	0	0				44128	4	4	0.00906454	1	44124	0	3	0	0
525	T		32940	4	4	0.0121433	0	4	0	32936	0	0				44141	56	56	0.126866	1	54	1	44085	0	0
526	A		32726	1	1	0.00305567	32725	0	0	1	0	0				44092	21	32	0.0725755	44060	0	19	2	0	11		-A:11
527	A		32637	3	3	0.00919202	32634	0	2	1	0	0				43956	17	17	0.038675	43939	0	13	4	0	0
528	A		32719	1	1	0.00305633	32718	0	0	1	0	0				43993	39	39	0.0886505	43954	0	37	2	0	0
529	T		32666	2	2	0.00612257	0	2	0	32664	0	0				43965	18	18	0.0409417	0	18	0	43947	0	0
530	A		32653	3	5	0.0153125	32648	0	2	1	0	2		-A:2		43998	12	13	0.0295468	43985	0	9	3	0	1		-A:1
531	A		32605	3	3	0.00920104	32602	0	2	1	0	0				43979	10	10	0.0227381	43969	1	8	1	0	0
532	T		32602	2	2	0.00613459	0	0	2	32600	0	0				43934	19	21	0.047799	2	16	1	43913	0	2		-T:2
533	T		32612	4	4	0.0122654	1	3	0	32608	0	0				43996	27	27	0.0613692	2	25	0	43969	0	0
534	A		32891	2	3	0.00912104	32888	0	2	0	0	1		-A:1		44264	22	33	0.0745527	44231	0	3	19	0	11		-A:11
535	A		32731	2	2	0.00611042	32729	0	1	1	0	0				44081	42	42	0.0952791	44039	0	41	1	0	0
536	A		32654	1	1	0.00306241	32653	0	1	0	0	0				43968	47	47	0.106896	43921	0	45	2	0	0
537	T		32641	4	4	0.0122545	2	1	1	32637	0	0				44007	32	33	0.0749881	1	29	2	43974	0	1		-T:1
538	T		32409	2	2	0.00617113	1	1	0	32407	0	0				43730	111	111	0.25383	4	107	0	43619	0	0
539	T		32517	3	3	0.00922594	0	2	1	32514	0	0				43876	71	71	0.16182	5	65	1	43805	0	0
540	A		32861	1	1	0.00304312	32860	0	1	0	0	0				44287	35	37	0.083546	44250	1	25	9	0	2		-A:2
541	A		32785	1	1	0.00305018	32784	0	1	0	0	0				44233	37	38	0.0859087	44195	0	32	5	0	1		-AC:1
542	C		32573	4	4	0.0122801	1	32569	0	3	0	0				44001	30	30	0.0681803	3	43971	1	26	0	0
543	A		32450	1	1	0.00308166	32449	1	0	0	0	0				43901	23	38	0.0865584	43863	0	5	18	0	15		-A:15
544	A		32345	0	0	0	32345	0	0	0	0	0				43806	12	12	0.0273935	43794	1	7	4	0	0
545	A		32141	2	2	0.00622258	32139	0	1	1	0	0				43694	6	6	0.0137319	43688	0	2	4	0	0
546	A		32138	1	1	0.00311158	32137	0	1	0	0	0				43570	6	6	0.0137709	43564	0	2	4	0	0
547	C		32566	2	2	0.00614137	1	32564	1	0	0	0				43927	7	7	0.0159355	2	43920	0	5	0	0
548	T		32438	3	3	0.00924841	2	1	0	32435	0	0				43758	23	23	0.0525618	0	23	0	43735	0	0
549	A		32413	1	1	0.00308518	32412	0	1	0	0	0				43845	11	11	0.0250884	43834	2	9	0	0	0
550	T		32381	2	2	0.00617646	1	1	0	32379	0	0				43762	36	37	0.0845482	1	34	1	43725	0	1		-T:1
551	T		32494	4	4	0.01231	1	2	1	32490	0	0				43884	38	38	0.0865919	4	34	0	43846	0	0
552	T		32439	5	5	0.0154135	2	3	0	32434	0	0				43868	13	13	0.0296344	2	10	1	43855	0	0
553	G		32208	5	6	0.0186289	4	0	32202	1	0	1		-G:1		43584	89	89	0.204203	58	28	43495	3	0	0
554	C		32106	2	2	0.00622937	1	32104	0	1	0	0				43478	33	35	0.0805005	1	43443	2	30	0	2		-C:1;-CC:1
555	C		32095	9	9	0.0280418	0	32086	0	9	0	0				43572	18	18	0.0413109	3	43554	1	14	0	0
556	A		32224	1	2	0.00620655	32222	0	1	0	0	1		-AG:1		43694	50	50	0.114432	43644	4	41	5	0	0
557	G		32157	2	2	0.00621949	1	0	32155	1	0	0				43664	10	10	0.0229022	7	2	43654	1	0	0
558	A		31914	2	2	0.00626684	31912	0	1	1	0	0				43357	121	121	0.279078	43236	1	115	5	0	0
559	G		31806	2	2	0.00628812	0	1	31804	1	0	0				43428	8	8	0.0184213	4	1	43420	3	0	0
560	A		31702	3	3	0.00946313	31699	0	0	3	0	0				43161	164	165	0.38229	42996	4	146	14	0	1		-A:1
561	A		31488	80	80	0.254065	31408	0	79	1	0	0				43093	108	109	0.252941	42984	2	101	5	1	0	+T:1
562	C		31715	58	58	0.182879	0	31657	0	58	0	0				43330	13	13	0.0300023	4	43317	0	9	0	0
563	T		31682	1	1	0.00315637	1	0	0	31681	0	0				43064	169	170	0.394761	14	152	3	42894	0	1		-T:1
564	A		31660	1	1	0.00315856	31659	0	1	0	0	0				42872	256	257	0.599459	42615	3	155	98	0	1		-A:1
565	C		31746	4	4	0.0126	1	31742	2	1	0	0				43216	42	42	0.0971862	3	43174	4	35	0	0
566	T		31756	1	1	0.00314901	0	1	0	31755	0	0				43165	124	125	0.289586	7	116	1	43040	0	1		-T:1
567	A		31608	3	3	0.00949127	31605	0	3	0	0	0				43129	59	59	0.136799	43070	1	54	4	0	0
568	G		31386	2	2	0.00637227	0	1	31384	1	0	0				42921	25	25	0.0582465	16	6	42896	3	0	0
569	C		31458	3	8	0.0254307	1	31450	0	2	0	5		-C:5		42873	116	117	0.272899	4	42756	5	107	0	1		-C:1
570	C		31479	2	2	0.00635344	1	31477	0	1	0	0				43026	35	37	0.0859945	5	42989	1	29	2	0	+A:2
571	A		31587	1	1	0.00316586	31586	0	1	0	0	0				43142	53	53	0.12285	43089	5	42	6	0	0
572	T		31576	1	1	0.00316696	1	0	0	31575	0	0				43013	161	162	0.37663	3	157	1	42851	0	1		-T:1
573	A		31486	4	4	0.0127041	31482	1	3	0	0	0				42962	113	113	0.263023	42849	2	110	1	0	0
574	G		31448	0	0	0	0	0	31448	0	0	0				42958	5	5	0.0116393	3	1	42953	1	0	0
575	C		31449	3	3	0.00953925	1	31446	0	2	0	0				43001	2	2	0.00465105	1	42999	0	1	0	0
576	T		31264	1	2	0.00639713	0	1	0	31262	0	1		-T:1		42869	41	41	0.0956402	0	41	0	42828	0	0
577	T		31340	3	3	0.00957243	1	2	0	31337	0	0				42919	24	24	0.0559193	7	17	0	42895	0	0
578	A		31435	2	5	0.0159058	31430	0	0	2	0	3		-A:3		43029	16	44	0.102257	42985	0	7	9	0	28		-A:28
579	A		31363	2	2	0.00637694	31361	0	1	1	0	0				42910	20	20	0.0466092	42890	0	15	5	0	0
580	A		31090	1	1	0.00321647	31089	0	1	0	0	0				42676	40	40	0.0937295	42636	0	35	5	0	0
581	A		30840	3	3	0.00972763	30837	0	1	2	0	0				42331	63	63	0.148827	42268	4	53	6	0	0
582	C		31445	3	3	0.00954047	1	31442	1	1	0	0				42933	3	3	0.00698763	2	42930	0	1	0	0
583	T		31310	2	2	0.00638774	0	2	0	31308	0	0				42747	75	77	0.18013	9	64	2	42670	0	2		-T:2
584	C		31368	1	1	0.00318796	0	31367	0	1	0	0				42921	22	22	0.051257	1	42899	0	21	0	0
585	A		31451	3	5	0.0158977	31446	0	3	0	0	2		-A:2		43046	19	85	0.197463	42961	1	10	8	0	66		-A:66
586	A		31487	5	5	0.0158796	31482	0	3	2	0	0				43026	79	79	0.18361	42947	0	78	1	0	0
587	A		31457	5	5	0.0158947	31452	1	3	1	0	0				42866	125	125	0.291606	42741	0	123	2	0	0
588	G		31302	0	0	0	0	0	31302	0	0	0				42787	9	9	0.0210344	4	1	42778	4	0	0
589	G		31004	3	3	0.00967617	0	1	31001	2	0	0				42586	6	6	0.0140891	5	0	42580	1	0	0
590	A		31104	4	4	0.0128601	31100	0	2	2	0	0				42517	117	117	0.275184	42400	1	113	3	0	0
591	C		31460	3	3	0.00953592	2	31457	1	0	0	0				42871	14	14	0.0326561	1	42857	1	12	0	0
592	T		31453	3	4	0.0127174	1	2	0	31449	0	1		-T:1		42800	133	134	0.313084	3	129	1	42666	0	1		-T:1
593	T		31534	4	4	0.0126847	2	2	0	31530	0	0				42938	68	68	0.158368	6	58	4	42870	0	0
594	G		31352	3	5	0.0159479	3	0	31347	0	0	2		-G:2		42794	18	20	0.0467355	12	1	42774	5	0	2		-G:2
595	G		31178	2	2	0.00641478	1	0	31176	1	0	0				42645	8	9	0.0211045	7	1	42636	0	0	1		-GC:1
596	C		31457	8	9	0.0286105	1	31448	0	7	0	1		-C:1		42824	52	53	0.123762	8	42771	2	42	0	1		-C:1
597	G		31606	2	2	0.00632791	1	0	31604	1	0	0				43070	17	17	0.0394706	12	1	43053	4	0	0
598	G		31575	4	4	0.0126683	2	1	31571	1	0	0				43028	16	16	0.0371851	6	6	43012	4	0	0
599	T		31877	2	2	0.00627412	0	2	0	31875	0	0				43181	53	53	0.122739	2	50	1	43128	0	0
600	A		31919	1	1	0.00313293	31918	0	1	0	0	0				43295	48	48	0.110867	43247	0	40	8	0	0
601	C		31971	0	0	0	0	31971	0	0	0	0				43390	9	9	0.0207421	1	43381	1	7	0	0
602	T		32123	3	7	0.0217912	1	2	0	32116	0	4		-T:4		43473	31	131	0.301336	3	28	0	43342	0	100		-T:100
603	T		32129	3	3	0.00933736	0	2	1	32126	0	0				43495	34	34	0.0781699	1	32	1	43461	0	0
604	T		32250	1	1	0.00310078	0	0	1	32249	0	0				43563	17	17	0.0390239	4	13	0	43546	0	0
605	A		32367	0	0	0	32367	0	0	0	0	0				43673	27	27	0.0618231	43646	2	19	6	0	0
606	T		32379	1	1	0.00308842	0	1	0	32378	0	0				43672	47	47	0.10762	5	42	0	43625	0	0
607	A		32256	3	3	0.0093006	32253	1	1	1	0	0				43430	106	106	0.244071	43324	0	96	10	0	0
608	T		32185	1	1	0.00310704	0	1	0	32184	0	0				43320	111	112	0.258541	5	104	2	43208	0	1		-T:1
609	C		32220	4	5	0.0155183	1	32215	1	2	0	1		-C:1		43355	166	167	0.385192	92	43188	8	66	0	1		-C:1
610	C		32164	2	2	0.00621813	1	32162	0	1	0	0				43380	39	39	0.0899032	4	43341	2	33	0	0
611	A		32093	3	3	0.00934783	32090	0	1	2	0	0				43292	39	39	0.0900859	43253	7	28	4	0	0
612	T		32071	2	2	0.00623616	1	1	0	32069	0	0				43072	162	163	0.378436	9	152	1	42909	0	1		-TC:1
613	C		32338	2	2	0.00618467	1	32336	1	0	0	0				43471	13	13	0.029905	3	43458	0	10	0	0
614	T		32303	1	1	0.00309569	1	0	0	32302	0	0				43458	99	99	0.227806	3	95	1	43359	0	0
615	A		32297	0	1	0.00309626	32296	0	0	0	0	1		-AG:1		43466	20	21	0.0483136	43445	0	6	14	0	1		-A:1
616	G		32250	2	2	0.00620155	0	1	32248	1	0	0				43472	30	30	0.0690099	23	5	43442	2	0	0
617	A		31986	3	3	0.0093791	31983	1	1	1	0	0				43207	102	102	0.236073	43105	1	95	6	0	0
618	G		32127	3	3	0.00933794	3	0	32124	0	0	0				43380	19	23	0.0530198	17	0	43357	2	0	4		-G:4
619	G		31990	7	7	0.0218818	2	1	31983	4	0	0				43235	41	41	0.0948306	21	15	43194	5	0	0
620	A		31955	2	2	0.0062588	31953	0	1	1	0	0				42970	188	188	0.437515	42782	5	174	9	0	0
621	G		31873	2	2	0.0062749	0	0	31871	2	0	0				43036	16	16	0.0371782	14	0	43020	2	0	0
622	C		31927	3	5	0.0156607	2	31922	0	1	0	2		-C:2		43092	54	55	0.127634	6	43037	13	35	0	1		-C:1
623	C		31993	0	0	0	0	31993	0	0	0	0				43273	32	32	0.0739491	4	43241	1	27	0	0
624	T		32211	3	3	0.00931359	1	1	1	32208	0	0				43410	47	50	0.115181	4	38	5	43360	0	3		-T:3
625	G		32146	3	3	0.00933242	3	0	32143	0	0	0				43410	14	14	0.0322506	11	0	43396	3	0	0
626	T		31827	4	5	0.0157099	1	2	1	31822	0	1		-T:1		43101	49	49	0.113686	9	40	0	43052	0	0
627	T		31996	2	2	0.00625078	0	1	1	31994	0	0				43209	30	30	0.06943	9	20	1	43179	0	0
628	C		31909	1	1	0.00313391	1	31908	0	0	0	0				43167	21	21	0.0486483	2	43146	6	13	0	0
629	T		32122	2	2	0.00622626	1	1	0	32120	0	0				43425	27	27	0.0621762	12	15	0	43398	0	0
630	A		32221	3	3	0.0093107	32218	0	2	1	0	0				43489	24	24	0.0551864	43465	0	20	4	0	0
631	T		32106	2	2	0.00622937	1	1	0	32104	0	0				43408	54	54	0.124401	2	52	0	43354	0	0
632	A		32114	1	6	0.0186834	32108	0	1	0	0	5		-A:5		43415	84	88	0.202695	43327	3	80	1	0	4		-A:4
633	A		31884	0	0	0	31884	0	0	0	0	0				43145	65	65	0.150655	43080	1	60	4	0	0
634	T		31662	3	3	0.00947508	2	1	0	31659	0	0				42914	35	35	0.0815585	3	31	1	42879	0	0
635	C		31733	3	3	0.00945388	1	31730	0	2	0	0				42811	182	182	0.425124	7	42629	0	175	0	0
636	G		31520	3	3	0.00951777	2	0	31517	1	0	0				42828	49	49	0.114411	31	10	42779	8	0	0
637	A		31434	3	3	0.00954381	31431	0	0	3	0	0				42764	12	12	0.028061	42752	1	6	5	0	0
638	T		31530	18	18	0.0570885	0	18	0	31512	0	0				42778	144	144	0.336622	6	136	2	42634	0	0
639	A		31357	3	19	0.0605925	31338	1	1	1	0	16		-A:16		42760	26	116	0.271282	42644	0	9	17	0	90		-A:90
640	A		30968	0	0	0	30968	0	0	0	0	0				42369	113	113	0.266704	42256	2	85	26	0	0
641	A		30628	108	108	0.352619	30520	1	107	0	0	0				39807	983	984	2.47193	38823	5	938	40	1	0	+C:1
642	C		31477	3	4	0.0127077	2	31473	0	1	0	1		-C:1		42884	11	15	0.0349781	6	42869	0	5	0	4		-C:4
643	C		31195	3	3	0.00961693	0	31192	0	3	0	0				42648	3	3	0.00703433	1	42645	0	2	0	0
644	C		31182	1	1	0.00320698	1	31181	0	0	0	0				42584	11	11	0.0258313	2	42573	0	9	0	0
645	C		31254	3	3	0.00959877	1	31251	1	1	0	0				42685	34	34	0.0796533	2	42651	0	32	0	0
646	G		31142	70	70	0.224777	70	0	31072	0	0	0				42617	15	15	0.0351972	9	4	42602	2	0	0
647	C		31344	0	1	0.0031904	0	31343	0	0	0	1		-CT:1		42636	32	32	0.0750539	0	42604	0	32	0	0
648	T		31226	1	1	0.00320246	0	1	0	31225	0	0				42389	186	186	0.438793	10	172	4	42203	0	0
649	C		31321	2	2	0.00638549	0	31319	1	1	0	0				42676	12	12	0.0281188	4	42664	1	7	0	0
650	T		31424	1	1	0.00318228	0	1	0	31423	0	0				42748	124	124	0.290072	6	113	5	42624	0	0
651	A		31276	5	5	0.0159867	31271	0	2	3	0	0				42679	52	52	0.12184	42627	0	15	37	0	0
652	C		31129	1	2	0.00642488	0	31127	0	1	0	1		-C:1		42550	8	8	0.0188014	0	42542	1	7	0	0
653	C		31080	5	5	0.0160875	2	31075	0	3	0	0				42476	16	17	0.0400226	3	42459	2	11	0	1		-CT:1
654	T		30984	2	2	0.00645494	1	1	0	30982	0	0				42376	97	97	0.228903	12	85	0	42279	0	0
655	C		31100	1	1	0.00321543	0	31099	0	1	0	0				42511	53	55	0.129378	1	42456	1	51	0	2		-C:1;-CA:1
656	A		31003	3	3	0.00967648	31000	0	1	2	0	0				42319	81	81	0.191403	42238	1	26	54	0	0
657	C		30936	3	3	0.00969744	2	30933	0	1	0	0				42426	16	19	0.0447839	0	42407	0	16	0	3		-C:3
658	C		30785	5	5	0.0162417	2	30780	1	2	0	0				42230	25	25	0.0591996	8	42205	0	17	0	0
659	A		30566	1	1	0.00327161	30565	0	1	0	0	0				42073	20	26	0.0617974	42047	3	8	9	6	0	+T:6
660	T		30477	2	2	0.00656233	0	2	0	30475	0	0				41969	85	85	0.20253	1	83	1	41884	0	0
661	C		30815	2	2	0.00649035	1	30813	0	1	0	0				42396	3	3	0.00707614	2	42393	0	1	0	0
662	T		30550	1	1	0.00327332	1	0	0	30549	0	0				42136	21	21	0.0498386	0	20	1	42115	0	0
663	C		30945	1	1	0.00323154	1	30944	0	0	0	0				42571	3	3	0.00704705	0	42568	0	3	0	0
664	T		30816	2	2	0.00649013	0	2	0	30814	0	0				42473	35	35	0.0824053	1	34	0	42438	0	0
665	T		30816	3	3	0.0097352	0	3	0	30813	0	0				42536	17	17	0.0399661	1	15	1	42519	0	0
666	G		30709	2	2	0.00651275	1	1	30707	0	0	0				42371	10	11	0.0259612	9	1	42360	0	0	1		-G:1
667	C		30795	0	0	0	0	30795	0	0	0	0				42444	18	18	0.0424088	1	42426	6	11	0	0
668	T		31105	1	1	0.00321492	0	1	0	31104	0	0				42704	88	88	0.20607	2	86	0	42616	0	0
669	A		31136	2	2	0.00642343	31134	0	2	0	0	0				42781	75	85	0.198686	42696	0	68	7	0	10		-A:10
670	A		30926	1	1	0.00323353	30925	0	0	1	0	0				42542	103	104	0.244464	42438	1	99	3	1	0	+T:1
671	T		31089	2	2	0.00643314	0	2	0	31087	0	0				42604	128	128	0.300441	0	127	1	42476	0	0
672	T		31019	4	4	0.0128953	1	2	1	31015	0	0				42644	41	41	0.0961448	4	37	0	42603	0	0
673	C		30900	3	3	0.00970874	1	30897	0	2	0	0				42556	37	37	0.0869443	2	42519	0	35	0	0
674	A		31019	2	2	0.00644766	31017	0	2	0	0	0				42595	47	47	0.110342	42548	6	38	3	0	0
675	G		30838	5	5	0.0162138	1	2	30833	2	0	0				42484	8	8	0.0188306	6	1	42476	1	0	0
676	C		30822	2	2	0.00648887	1	30820	0	1	0	0				42433	14	14	0.0329932	3	42419	0	11	0	0
677	C		30971	2	2	0.00645765	1	30969	0	1	0	0				42597	4	4	0.00939033	1	42593	0	3	0	0
678	T		31054	3	4	0.0128808	2	1	0	31050	0	1		-TA:1		42630	115	115	0.269763	2	108	5	42515	0	0
679	A		25310	1850	1850	7.30936	23460	0	1849	1	0	0				39416	1271	1271	3.22458	38145	1	1256	14	0	0
680	T		31259	4	4	0.0127963	1	3	0	31255	0	0				42834	106	106	0.247467	6	98	2	42728	0	0
681	A		31330	2	2	0.00638366	31328	0	2	0	0	0				42856	142	142	0.331342	42714	0	131	11	0	0
682	T		31218	2	2	0.00640656	0	2	0	31216	0	0				42830	72	72	0.168106	9	62	1	42758	0	0
683	A		30946	1	1	0.00323144	30945	0	0	1	0	0				42545	131	133	0.31261	42412	5	95	31	0	2		-A:2
684	C		31298	4	4	0.0127804	1	31294	0	3	0	0				42979	25	25	0.0581679	2	42954	2	21	0	0
685	C		31330	5	5	0.0159591	2	31325	0	3	0	0				42980	31	34	0.0791066	2	42946	1	28	0	3		-CG:3
686	G		31177	10	10	0.0320749	9	0	31167	1	0	0				42721	47	51	0.119379	35	8	42670	4	0	4		-G:4
687	C		31310	1	1	0.00319387	0	31309	0	1	0	0				42852	34	35	0.0816765	2	42817	1	31	0	1		-C:1
688	C		31576	3	3	0.00950089	2	31573	0	1	0	0				43146	15	15	0.0347657	4	43131	1	10	0	0
689	A		31663	3	3	0.00947478	31660	0	2	1	0	0				43173	44	45	0.104232	43128	5	38	1	1	0	+T:1
690	T		31568	2	2	0.00633553	1	1	0	31566	0	0				43085	89	89	0.206568	3	85	1	42996	0	0
691	C		31813	1	1	0.00314337	0	31812	0	1	0	0				43354	8	8	0.0184527	2	43346	0	6	0	0
692	T		31848	1	1	0.00313991	0	1	0	31847	0	0				43307	94	94	0.217055	1	92	1	43213	0	0
693	T		31868	1	1	0.00313794	0	1	0	31867	0	0				43303	129	129	0.297901	4	123	2	43174	0	0
694	C		31933	3	3	0.00939467	3	31930	0	0	0	0				43460	27	27	0.0621261	2	43433	0	25	0	0
695	A		32096	2	2	0.00623131	32094	0	2	0	0	0				43545	74	74	0.169939	43471	3	68	3	0	0
696	G		31847	6	6	0.0188401	4	0	31841	2	0	0				43384	14	14	0.03227	11	2	43370	1	0	0
697	C		31949	6	6	0.0187799	2	31943	1	3	0	0				43541	39	39	0.0895707	2	43502	2	35	0	0
698	A		32177	2	2	0.00621562	32175	0	2	0	0	0				43724	83	88	0.201262	43636	0	40	43	0	5		-A:5
699	A		32216	1	1	0.00310405	32215	0	1	0	0	0				43682	157	157	0.359416	43525	0	136	21	0	0
700	A		32017	1	1	0.00312334	32016	0	0	1	0	0				43400	226	226	0.520737	43174	0	142	84	0	0
701	C		32179	3	3	0.00932285	1	32176	0	2	0	0				43739	8	8	0.0182903	1	43731	0	7	0	0
702	C		32045	1	1	0.00312061	1	32044	0	0	0	0				43530	5	5	0.0114863	2	43525	0	3	0	0
703	C		32149	4	4	0.0124421	2	32145	0	2	0	0				43694	10	10	0.0228864	4	43684	2	4	0	0
704	T		32324	2	2	0.00618735	1	1	0	32322	0	0				43857	28	37	0.0843651	2	25	1	43820	0	9		-T:8;-TA:1
705	A		32341	1	43	0.132958	32298	0	0	1	0	42		-A:42		43541	24	280	0.643072	43261	1	20	3	0	256		-A:254;-AA:2
706	A		32213	1	1	0.00310434	32212	0	0	1	0	0				43747	16	16	0.0365739	43731	1	13	2	0	0
707	A		32341	4	5	0.0154603	32336	1	3	0	1	0	+AAGGTATT:1			43810	36	36	0.082173	43774	0	35	1	0	0
708	A		32524	3	3	0.00922396	32521	0	3	0	0	0				43884	38	38	0.0865919	43846	0	36	2	0	0
709	A		32707	7	7	0.0214021	32700	0	5	2	0	0				44087	25	25	0.0567061	44062	0	22	3	0	0
710	G		32577	3	4	0.0122786	1	0	32573	2	0	1		-G:1		43945	8	8	0.0182046	4	1	43937	3	0	0
711	G		32671	2	2	0.00612164	0	1	32669	1	0	0				43912	21	21	0.0478229	17	2	43891	2	0	0
712	T		32587	1	1	0.00306871	0	1	0	32586	0	0				43835	130	130	0.296567	39	88	3	43705	0	0
713	A		32944	2	2	0.00607091	32942	0	2	0	0	0				44143	135	135	0.305824	44008	1	128	6	0	0
714	T		32818	1	1	0.00304711	0	1	0	32817	0	0				44133	43	43	0.0974328	7	36	0	44090	0	0
715	T		32866	2	2	0.00608532	1	0	1	32864	0	0				44179	84	84	0.190136	27	56	1	44095	0	0
716	A		33120	4	6	0.0181159	33114	0	1	3	0	2		-A:2		44411	53	154	0.346761	44257	0	15	38	0	101		-A:101
717	A		33117	3	3	0.00905879	33114	0	2	1	0	0				44391	53	53	0.119394	44338	0	52	1	0	0
718	A		33069	4	4	0.0120959	33065	0	3	1	0	0				44427	48	48	0.108042	44379	1	47	0	0	0
719	G		33048	5	5	0.0151295	3	0	33043	2	0	0				44436	26	26	0.0585111	23	2	44410	1	0	0
720	T		33158	4	4	0.0120635	2	2	0	33154	0	0				44448	127	127	0.285727	5	118	4	44321	0	0
721	A		33202	4	5	0.0150593	33197	1	3	0	0	1		-A:1		44551	128	132	0.29629	44419	2	115	11	0	4		-A:4
722	A		33109	4	4	0.0120813	33105	0	2	2	0	0				44421	158	158	0.355688	44263	2	148	8	0	0
723	G		33105	0	1	0.00302069	0	0	33104	0	1	0	+AACA:1			44477	8	8	0.0179868	5	0	44469	3	0	0
724	C		33142	2	4	0.0120693	0	33138	0	2	0	2		-C:2		44478	11	14	0.0314762	3	44464	0	8	0	3		-C:3
725	A		33481	1	3	0.00896031	33478	0	1	0	0	2		-A:2		44778	5	35	0.0781634	44743	0	3	2	0	30		-A:30
726	A		33551	1	1	0.00298054	33550	0	1	0	0	0				44851	26	26	0.0579697	44825	0	24	2	0	0
727	A		33583	3	3	0.00893309	33580	0	1	2	0	0				44842	48	48	0.107043	44794	0	47	1	0	0
728	A		33625	4	4	0.0118959	33621	0	2	2	0	0				44834	21	21	0.0468395	44813	1	16	4	0	0
729	G		33408	3	3	0.00897989	2	0	33405	1	0	0				44662	7	8	0.0179123	5	0	44654	2	1	0	+A:1
730	A		33521	4	4	0.0119328	33517	0	2	2	0	0				44672	49	49	0.109688	44623	0	46	3	0	0
731	A		33552	1	1	0.00298045	33551	0	0	1	0	0				44580	173	173	0.388066	44407	1	170	2	0	0
732	T		33376	2	2	0.00599233	1	1	0	33374	0	0				44597	14	14	0.0313922	3	11	0	44583	0	0
733	C		33473	1	1	0.00298748	0	33472	0	1	0	0				44700	21	21	0.0469799	5	44679	0	16	0	0
734	A		33631	4	5	0.0148672	33626	0	2	2	0	1		-A:1		44796	41	42	0.0937584	44754	4	22	15	0	1		-A:1
735	A		33564	1	1	0.00297938	33563	0	0	1	0	0				44715	82	82	0.183384	44633	1	81	0	0	0
736	A		33493	3	3	0.0089571	33490	0	3	0	0	0				44664	103	103	0.230611	44561	7	95	1	0	0
737	C		33611	4	4	0.0119009	1	33607	0	3	0	0				44778	7	7	0.0156327	3	44771	1	3	0	0
738	A		33604	2	2	0.00595167	33602	1	1	0	0	0				44655	7	7	0.0156757	44648	1	5	1	0	0
739	T		33600	1	3	0.00892857	1	0	0	33597	1	1	+A:1	-T:1		44608	27	27	0.0605273	2	24	1	44581	0	0
740	A		33564	2	20	0.0595877	33544	0	0	2	0	18		-A:17;-AA:1		44717	14	103	0.230337	44614	0	8	6	0	89		-A:89
741	A		33436	2	2	0.00598158	33434	0	2	0	0	0				44595	18	18	0.0403633	44577	0	15	3	0	0
742	A		33281	2	2	0.00600943	33279	0	1	1	0	0				44411	13	13	0.029272	44398	0	13	0	0	0
743	A		33215	3	3	0.00903206	33212	1	2	0	0	0				44368	33	33	0.0743779	44335	0	33	0	0	0
744	A		33120	2	2	0.00603865	33118	1	1	0	0	0				44251	71	71	0.160448	44180	35	36	0	0	0
745	C		33775	4	4	0.0118431	2	33771	0	2	0	0				44913	12	12	0.0267183	2	44901	0	10	0	0
746	G		33722	4	4	0.0118617	3	0	33718	1	0	0				44931	26	26	0.0578665	21	1	44905	4	0	0
747	T		33254	2	6	0.0180429	1	1	0	33248	0	4		-T:4		44419	78	86	0.193611	4	73	1	44333	0	8		-T:8
748	T		33541	5	5	0.0149071	0	4	1	33536	0	0				44706	103	103	0.230394	0	103	0	44603	0	0
749	A		33716	4	4	0.0118638	33712	0	2	2	0	0				44833	149	151	0.336805	44682	1	145	3	0	2		-A:2
750	G		33707	5	6	0.0178005	2	1	33701	2	0	1		-G:1		44898	21	26	0.057909	14	2	44872	5	0	5		-G:5
751	G		33665	3	3	0.00891133	1	1	33662	1	0	0				44942	17	17	0.0378265	12	3	44925	2	0	0
752	T		33678	1	1	0.0029693	0	1	0	33677	0	0				44845	85	85	0.189542	8	76	1	44760	0	0
753	C		33752	2	5	0.0148139	1	33747	0	1	0	3		-C:3		45036	29	30	0.0666134	1	45006	2	26	0	1		-C:1
754	A		34091	4	5	0.0146666	34086	0	2	2	0	1		-A:1		45229	182	222	0.490836	45007	10	143	29	0	40		-A:40
755	A		34130	0	0	0	34130	0	0	0	0	0				45254	141	143	0.315994	45111	1	137	3	2	0	+T:2
756	G		33919	1	1	0.0029482	0	0	33918	1	0	0				45196	19	19	0.0420391	17	1	45177	1	0	0
757	G		33954	2	2	0.00589032	1	0	33952	1	0	0				45163	9	9	0.0199278	8	0	45154	1	0	0
758	T		34151	1	1	0.00292817	1	0	0	34150	0	0				45078	202	202	0.448112	38	159	5	44876	0	0
759	G		34205	6	6	0.0175413	3	1	34199	2	0	0				45359	57	57	0.125664	43	9	45302	5	0	0
760	T		34295	4	4	0.0116635	1	3	0	34291	0	0				45244	268	269	0.594554	90	174	4	44975	0	1		-T:1
761	A		34504	0	0	0	34504	0	0	0	0	0				45366	349	349	0.769299	45017	8	313	28	0	0
762	G		34242	4	4	0.0116816	4	0	34238	0	0	0				45413	41	41	0.0902825	20	4	45372	17	0	0
763	C		34187	4	8	0.0234007	2	34179	0	2	0	4		-C:4		45207	76	79	0.174752	6	45128	18	52	0	3		-C:3
764	C		34318	2	2	0.00582785	1	34316	0	1	0	0				45337	13	17	0.037497	0	45320	0	13	4	0	+A:4
765	A		34736	2	2	0.00575772	34734	0	1	1	0	0				45716	42	42	0.0918716	45674	1	34	7	0	0
766	A		34744	3	3	0.00863458	34741	1	1	1	0	0				45658	111	111	0.243112	45547	1	110	0	0	0
767	T		34494	2	2	0.00579811	0	2	0	34492	0	0				45480	52	52	0.114336	2	48	2	45428	0	0
768	G		34630	3	3	0.00866301	1	0	34627	2	0	0				45626	12	12	0.0263008	10	1	45614	1	0	0
769	A		34633	4	5	0.0144371	34628	0	2	2	0	1		-A:1		45570	55	56	0.122888	45514	3	46	6	0	1		-A:1
770	A		34714	4	4	0.0115227	34710	0	3	1	0	0				45691	90	90	0.196975	45601	1	87	2	0	0
771	A		34676	1	1	0.00288384	34675	0	1	0	0	0				45650	105	105	0.230011	45545	0	103	2	0	0
772	T		34615	3	3	0.00866676	0	3	0	34612	0	0				45583	49	49	0.107496	4	43	2	45534	0	0
773	G		34622	4	5	0.0144417	0	0	34617	4	0	1		-G:1		45673	13	13	0.0284632	11	0	45660	2	0	0
774	G		34631	2	2	0.00577517	0	0	34629	2	0	0				45633	15	15	0.0328709	8	2	45618	5	0	0
775	G		34666	2	2	0.00576934	1	0	34664	1	0	0				45667	15	16	0.0350362	9	3	45651	3	0	1		-GA:1
776	A		34798	3	5	0.0143686	34793	0	3	0	0	2		-A:1;-AA:1		45698	73	78	0.170686	45620	0	66	7	0	5		-A:5
777	A		34851	5	5	0.0143468	34846	0	3	2	0	0				45767	97	97	0.211943	45670	0	96	1	0	0
778	G		34646	2	2	0.00577267	1	0	34644	1	0	0				45595	11	13	0.0285119	7	3	45582	1	2	0	+A:2
779	A		34657	2	3	0.00865626	34654	1	0	1	0	1		-A:1		45690	41	44	0.0963012	45646	1	20	20	0	3		-A:3
780	A		34729	2	2	0.00575888	34727	0	1	1	0	0				45735	39	39	0.0852739	45696	1	35	3	0	0
781	A		34678	1	1	0.00288367	34677	1	0	0	0	0				45723	59	59	0.129038	45664	1	57	1	0	0
782	T		34569	2	2	0.00578553	2	0	0	34567	0	0				45521	72	72	0.158169	4	62	6	45449	0	0
783	G		34473	4	6	0.0174049	2	1	34467	1	0	2		-G:2		45491	12	13	0.0285771	9	0	45478	3	0	1		-G:1
784	G		34331	7	7	0.0203897	3	0	34324	4	0	0				45362	17	17	0.0374763	13	0	45345	4	0	0
785	G		34236	7	7	0.0204463	2	2	34229	3	0	0				45344	46	46	0.101447	14	29	45298	3	0	0
786	C		34441	3	3	0.00871055	2	34438	1	0	0	0				45496	30	30	0.0659399	6	45466	3	21	0	0
787	T		34734	2	2	0.00575805	1	1	0	34732	0	0				45633	186	187	0.409791	13	172	1	45446	0	1		-T:1
788	A		34762	4	4	0.0115068	34758	0	2	2	0	0				45609	284	284	0.622684	45325	1	156	127	0	0
789	C		34671	4	4	0.011537	1	34667	1	2	0	0				45751	12	12	0.0262289	1	45739	0	11	0	0
790	A		34847	1	1	0.00286969	34846	0	1	0	0	0				45786	67	69	0.150701	45717	7	54	6	0	2		-A:1;-AT:1
791	T		34731	1	3	0.00863782	0	1	0	34728	0	2		-T:2		45680	56	63	0.137916	4	51	1	45617	0	7		-T:7
792	T		34745	2	2	0.00575622	1	1	0	34743	0	0				45758	8	8	0.0174833	1	6	1	45750	0	0
793	T		34752	1	1	0.00287753	0	0	1	34751	0	0				45795	5	5	0.0109182	0	5	0	45790	0	0
794	T		34655	1	1	0.00288559	1	0	0	34654	0	0				45670	6	6	0.0131377	0	5	1	45664	0	0
795	C		34541	3	3	0.00868533	0	34538	1	2	0	0				45528	3	3	0.00658935	2	45525	1	0	0	0
796	T		34532	0	0	0	0	0	0	34532	0	0				45482	21	21	0.0461721	2	19	0	45461	0	0
797	T		34644	2	2	0.00577301	1	1	0	34642	0	0				45637	20	20	0.0438241	5	15	0	45617	0	0
798	A		34865	2	2	0.00573641	34863	0	1	1	0	0				45803	16	17	0.0371155	45786	1	14	1	0	1		-A:1
799	T		34708	3	3	0.00864354	2	1	0	34705	0	0				45645	12	12	0.0262898	3	8	1	45633	0	0
800	A		34762	24	27	0.077671	34735	0	24	0	0	3		-A:3		45761	9	54	0.118004	45707	0	3	6	0	45		-A:45
801	A		34590	2	2	0.00578202	34588	0	2	0	0	0				45660	18	18	0.0394218	45642	1	15	2	0	0
802	A		34436	2	2	0.00580788	34434	1	0	1	0	0				45572	6	6	0.013166	45566	0	6	0	0	0
803	A		34366	4	4	0.0116394	34362	0	0	4	0	0				45527	7	7	0.0153755	45520	0	4	3	0	0
804	G		34084	1	1	0.00293393	0	1	34083	0	0	0				45102	55	59	0.130815	53	0	45043	2	0	4		-G:4
805	A		33960	1	1	0.00294464	33959	0	1	0	0	0				45098	8	10	0.0221739	45088	1	6	1	0	2		-A:2
806	A		33911	3	3	0.00884669	33908	0	2	1	0	0				44951	84	84	0.18687	44867	1	80	3	0	0
807	C		33829	4	4	0.0118242	1	33825	1	2	0	0				44914	21	21	0.046756	2	44893	0	19	0	0
808	A		33776	1	1	0.00296068	33775	0	1	0	0	0				44953	5	5	0.0111227	44948	2	2	1	0	0
809	T		33657	1	1	0.00297115	1	0	0	33656	0	0				44820	102	105	0.23427	4	96	2	44715	0	3		-T:3
810	T		33695	1	1	0.0029678	0	1	0	33694	0	0				44931	39	39	0.0867998	1	36	2	44892	0	0
811	A		33601	3	3	0.00892831	33598	0	2	1	0	0				44856	29	34	0.0757981	44822	0	18	11	0	5		-A:5
812	C		33519	1	1	0.00298338	0	33518	0	1	0	0				44845	10	10	0.022299	4	44835	1	5	0	0
813	T		33448	2	2	0.00597943	0	2	0	33446	0	0				44498	241	241	0.541597	13	223	5	44257	0	0
814	A		33455	1	1	0.00298909	33454	0	1	0	0	0				44769	43	43	0.0960486	44726	0	29	14	0	0
815	T		33360	3	4	0.0119904	1	2	0	33356	0	1		-T:1		44438	225	225	0.506323	19	203	3	44213	0	0
816	A		33173	4	4	0.012058	33169	0	0	4	0	0				44305	205	212	0.478501	44093	3	105	97	3	4	+T:3	-A:4
817	C		32992	3	3	0.00909311	1	32989	1	1	0	0				44195	13	15	0.0339405	2	44180	0	11	0	2		-C:2
818	C		32933	5	5	0.0151823	4	32928	0	1	0	0				44278	5	5	0.0112923	3	44273	0	2	0	0
819	C		33101	1	1	0.00302106	1	33100	0	0	0	0				44395	6	6	0.013515	3	44389	0	3	0	0
820	T		33022	1	6	0.0181697	0	0	1	33016	0	5		-T:4;-TT:1		44212	72	190	0.429748	1	70	1	44022	0	118		-T:118
821	T		33032	2	2	0.00605473	1	1	0	33030	0	0				44204	109	109	0.246584	3	105	1	44095	0	0
822	T		33184	0	0	0	0	0	0	33184	0	0				44381	18	18	0.0405579	1	17	0	44363	0	0
823	A		33442	2	2	0.0059805	33440	1	1	0	0	0				44682	12	12	0.0268565	44670	0	10	2	0	0
824	T		33312	3	3	0.00900576	0	2	1	33309	0	0				44553	11	11	0.0246897	3	7	1	44542	0	0
825	G		33291	6	6	0.0180229	3	1	33285	2	0	0				44550	35	35	0.0785634	21	10	44515	4	0	0
826	A		33438	4	5	0.014953	33433	0	1	3	0	1		-A:1		44686	17	17	0.0380432	44669	1	12	4	0	0
827	A		33323	2	2	0.00600186	33321	0	1	1	0	0				44596	43	43	0.0964212	44553	0	43	0	0	0
828	A		33330	4	4	0.0120012	33326	1	2	1	0	0				44564	7	7	0.0157077	44557	0	1	6	0	0
829	C		33336	2	2	0.00599952	1	33334	0	1	0	0				44497	5	5	0.0112367	2	44492	0	3	0	0
830	T		33194	1	1	0.00301259	0	1	0	33193	0	0				44269	113	113	0.255258	1	111	1	44156	0	0
831	A		33362	1	7	0.020982	33355	0	1	0	0	6		-A:5;-AA:1		44562	7	67	0.150352	44495	1	5	1	0	60		-A:60
832	A		33272	5	5	0.0150277	33267	0	3	2	0	0				44499	20	20	0.0449448	44479	0	18	2	0	0
833	A		33342	3	3	0.00899766	33339	1	2	0	0	0				44506	78	78	0.175257	44428	1	74	3	0	0
834	G		33314	1	2	0.00600348	0	0	33312	1	0	1		-G:1		44514	9	10	0.0224648	8	0	44504	1	0	1		-G:1
835	G		33139	1	1	0.00301759	1	0	33138	0	0	0				44429	18	18	0.0405141	9	6	44411	3	0	0
836	A		33251	4	4	0.0120297	33247	1	2	1	0	0				44272	211	211	0.476599	44061	0	198	13	0	0
837	C		33178	1	1	0.00301405	0	33177	0	1	0	0				44438	29	29	0.0652595	0	44409	2	27	0	0
838	T		33239	2	2	0.00601703	0	2	0	33237	0	0				44363	107	107	0.241192	31	74	2	44256	0	0
839	A		33260	2	7	0.0210463	33253	0	2	0	0	5		-A:5		44408	155	162	0.364799	44246	2	116	37	0	7		-A:7
840	A		33264	1	1	0.00300625	33263	1	0	0	0	0				44459	108	108	0.24292	44351	0	107	1	0	0
841	G		33314	3	3	0.00900522	0	0	33311	3	0	0				44564	13	13	0.0291715	5	0	44551	8	0	0
842	G		33197	2	2	0.00602464	1	0	33195	1	0	0				44461	14	14	0.0314883	11	2	44447	1	0	0
843	A		33227	2	2	0.0060192	33225	0	1	1	0	0				44188	162	163	0.368878	44025	4	152	6	0	1		-A:1
844	G		33167	4	4	0.0120602	1	0	33163	3	0	0				44382	6	6	0.013519	2	0	44376	4	0	0
845	G		33082	2	2	0.00604558	0	1	33080	1	0	0				44135	72	72	0.163136	65	2	44063	5	0	0
846	A		32703	5	5	0.0152891	32698	1	2	2	0	0				43840	142	142	0.323905	43698	1	124	17	0	0
847	T		32655	2	5	0.0153116	0	2	0	32650	0	3		-T:3		43695	127	139	0.318114	6	120	1	43556	0	12		-T:12
848	T		32852	2	2	0.00608791	1	1	0	32850	0	0				43958	75	75	0.170617	17	58	0	43883	0	0
849	T		33131	2	2	0.00603664	1	1	0	33129	0	0				44198	27	27	0.0610887	20	7	0	44171	0	0
850	A		33467	3	3	0.00896405	33464	0	1	2	0	0				44563	34	34	0.0762965	44529	1	30	3	0	0
851	G		33572	2	2	0.00595735	1	0	33570	1	0	0				44604	8	8	0.0179356	5	0	44596	3	0	0
852	T		33537	2	2	0.00596356	2	0	0	33535	0	0				44541	65	65	0.145933	21	41	3	44476	0	0
853	A		33920	1	1	0.00294811	33919	0	1	0	0	0				44777	121	121	0.270228	44656	1	114	6	0	0
854	G		33708	4	4	0.0118666	1	1	33704	2	0	0				44748	4	4	0.00893895	3	0	44744	1	0	0
855	T		33839	4	4	0.0118207	1	3	0	33835	0	0				44829	42	42	0.0936894	27	14	1	44787	0	0
856	A		34005	2	2	0.00588149	34003	0	2	0	0	0				44984	35	48	0.106705	44936	0	31	4	0	13		-A:13
857	A		33944	2	2	0.00589206	33942	0	1	1	0	0				44959	82	82	0.182388	44877	0	78	4	0	0
858	A		33816	1	1	0.00295718	33815	0	0	1	0	0				44918	27	27	0.0601095	44891	0	26	1	0	0
859	T		33720	1	1	0.0029656	0	0	1	33719	0	0				44832	45	48	0.107066	1	44	0	44784	0	3		-T:3
860	T		33863	2	2	0.00590615	0	2	0	33861	0	0				44959	16	16	0.035588	2	14	0	44943	0	0
861	A		34070	3	3	0.0088054	34067	0	1	2	0	0				45034	16	17	0.0377493	45017	0	11	5	0	1		-A:1
862	A		33961	0	0	0	33961	0	0	0	0	0				44982	19	19	0.0422391	44963	0	18	1	0	0
863	G		33906	5	5	0.0147467	2	1	33901	2	0	0				44993	4	5	0.0111128	2	0	44988	2	1	0	+A:1
864	A		33903	2	2	0.00589918	33901	0	2	0	0	0				44906	29	29	0.0645793	44877	0	24	5	0	0
865	A		33941	1	1	0.00294629	33940	0	1	0	0	0				44983	53	53	0.117822	44930	0	51	2	0	0
866	T		34022	2	2	0.00587855	0	2	0	34020	0	0				44884	123	123	0.27404	3	117	3	44761	0	0
867	A		34217	1	2	0.00584505	34215	0	0	1	0	1		-AG:1		45109	52	53	0.117493	45056	1	43	8	0	1		-AG:1
868	G		34115	2	2	0.00586252	1	0	34113	1	0	0				45008	27	27	0.0599893	18	6	44981	3	0	0
869	A		34000	2	2	0.00588235	33998	0	1	1	0	0				44813	86	86	0.191909	44727	2	80	4	0	0
870	G		33850	4	4	0.0118168	3	1	33846	0	0	0				44771	8	8	0.0178687	4	0	44763	4	0	0
871	A		33831	6	6	0.0177352	33825	1	3	2	0	0				44575	153	153	0.343242	44422	1	139	13	0	0
872	G		33731	3	3	0.0088939	1	0	33728	2	0	0				44670	7	7	0.0156705	3	1	44663	3	0	0
873	C		33820	4	4	0.0118273	2	33816	1	1	0	0				44821	5	5	0.0111555	3	44816	1	1	0	0
874	T		33763	2	2	0.00592364	1	1	0	33761	0	0				44694	48	61	0.136484	3	45	0	44633	0	13		-T:13
875	T		34083	1	1	0.00293401	0	1	0	34082	0	0				44974	65	65	0.144528	28	37	0	44909	0	0
876	A		34070	2	3	0.0088054	34067	0	1	1	0	1		-A:1		45023	91	93	0.206561	44930	1	86	4	0	2		-A:2
877	A		33969	2	2	0.00588772	33967	1	1	0	0	0				44849	141	141	0.314388	44708	3	134	4	0	0
878	T		33796	3	4	0.0118357	1	1	1	33792	0	1		-T:1		44761	16	16	0.0357454	2	12	2	44745	0	0
879	T		33757	2	2	0.0059247	2	0	0	33755	0	0				44722	21	21	0.0469568	1	19	1	44701	0	0
880	G		33810	2	6	0.0177462	2	0	33804	0	0	4		-G:4		44749	19	19	0.042459	16	2	44730	1	0	0
881	A		34037	2	2	0.00587596	34035	1	1	0	0	0				44908	42	42	0.0935245	44866	1	38	3	0	0
882	A		34038	2	2	0.00587579	34036	0	1	1	0	0				44983	28	29	0.0644688	44954	0	27	1	1	0	+T:1
883	T		33875	2	2	0.00590406	1	0	1	33873	0	0				44661	225	226	0.506034	9	214	2	44435	0	1		-T:1
884	T		33833	2	2	0.00591139	1	1	0	33831	0	0				44282	351	351	0.792647	18	319	14	43931	0	0
885	G		33785	4	4	0.0118396	1	1	33781	2	0	0				44913	15	16	0.0356244	11	3	44897	1	0	1		-G:1
886	A		33810	3	3	0.00887311	33807	0	2	1	0	0				44875	6	6	0.0133705	44869	2	4	0	0	0
887	G		33643	5	5	0.0148619	3	1	33638	1	0	0				44685	5	5	0.0111894	2	2	44680	1	0	0
888	C		33693	3	5	0.0148399	0	33688	0	3	0	2		-C:2		44729	10	13	0.0290639	2	44716	0	8	0	3		-C:3
889	A		33934	5	5	0.0147345	33929	1	2	2	0	0				45057	8	11	0.0244135	45046	1	4	3	0	3		-A:3
890	A		33850	2	2	0.00590842	33848	0	2	0	0	0				44971	8	8	0.0177892	44963	0	7	1	0	0
891	T		33664	4	4	0.0118821	1	3	0	33660	0	0				44765	52	52	0.116162	2	49	1	44713	0	0
892	G		33584	4	4	0.0119104	1	1	33580	2	0	0				44731	3	3	0.00670676	1	0	44728	2	0	0
893	A		33650	4	5	0.0148588	33645	0	3	1	0	1		-A:1		44744	11	11	0.0245843	44733	0	9	2	0	0
894	A		33494	2	2	0.00597122	33492	1	1	0	0	0				44596	33	33	0.0739977	44563	0	33	0	0	0
895	G		33230	2	2	0.00601866	1	1	33228	0	0	0				44346	15	15	0.0338249	13	1	44331	1	0	0
896	T		33378	1	1	0.00299599	0	1	0	33377	0	0				44356	144	144	0.324646	7	136	1	44212	0	0
897	A		33599	0	0	0	33599	0	0	0	0	0				44547	140	140	0.314275	44407	0	109	31	0	0
898	C		33170	4	4	0.0120591	0	33166	0	4	0	0				44267	59	63	0.142318	0	44204	3	56	0	4		-C:4
899	G		33078	7	7	0.0211621	6	0	33071	1	0	0				44195	59	60	0.135762	47	7	44135	5	1	0	+CA:1
900	C		32930	3	4	0.012147	0	32926	0	3	0	1		-CA:1		44132	26	26	0.0589142	3	44106	1	22	0	0
901	A		33202	3	3	0.0090356	33199	0	1	2	0	0				44287	88	88	0.198704	44199	3	56	29	0	0
902	C		32996	4	4	0.0121227	2	32992	1	1	0	0				44160	28	28	0.0634058	1	44132	0	27	0	0
903	A		33069	3	3	0.00907194	33066	0	3	0	0	0				44129	126	126	0.285527	44003	4	105	17	0	0
904	C		33098	3	3	0.00906399	1	33095	1	1	0	0				44337	17	17	0.0383427	2	44320	0	15	0	0
905	A		32926	3	3	0.00911134	32923	1	1	1	0	0				44106	110	110	0.249399	43996	5	96	9	0	0
906	C		32893	3	3	0.00912048	1	32890	0	2	0	0				44285	6	7	0.0158067	2	44278	0	4	0	1		-C:1
907	C		32870	5	5	0.0152114	1	32865	0	4	0	0				44199	21	21	0.0475124	1	44178	0	20	0	0
908	G		32660	6	6	0.0183711	4	1	32654	1	0	0				44029	81	83	0.188512	78	1	43946	2	1	1	+C:1	-G:1
909	C		32665	1	1	0.00306138	0	32664	0	1	0	0				44057	3	4	0.00907915	2	44053	0	1	0	1		-C:1
910	C		32699	3	3	0.00917459	1	32696	1	1	0	0				44105	9	9	0.0204058	2	44096	0	7	0	0
911	C		33060	3	3	0.00907441	2	33057	0	1	0	0				44334	17	17	0.0383453	2	44317	1	14	0	0
912	G		32929	7	7	0.0212579	5	0	32922	2	0	0				44222	36	36	0.0814074	31	3	44186	2	0	0
913	T		32965	2	2	0.00606704	0	2	0	32963	0	0				44143	86	86	0.194821	11	74	1	44057	0	0
914	C		33015	2	2	0.00605785	0	33013	0	2	0	0				44210	26	26	0.0588102	2	44184	0	24	0	0
915	A		32451	270	270	0.832024	32181	1	268	1	0	0				44011	133	134	0.304469	43877	7	108	18	1	0	+T:1
916	C		32728	4	5	0.0152774	2	32723	1	1	0	1		-C:1		43978	20	23	0.0522989	2	43955	2	16	1	2	+T:1	-C:2
917	C		32645	0	0	0	0	32645	0	0	0	0				43932	20	20	0.0455249	5	43912	0	15	0	0
918	C		32885	2	3	0.0091227	2	32882	0	0	0	1		-CT:1		44142	13	13	0.0294504	2	44129	0	11	0	0
919	T		32809	3	3	0.00914383	0	3	0	32806	0	0				44023	115	116	0.263499	4	110	1	43907	0	1		-T:1
920	C		33023	1	2	0.00605638	1	33021	0	0	0	1		-C:1		44246	29	30	0.0678027	2	44216	3	24	0	1		-C:1
921	C		32945	4	4	0.0121414	2	32941	0	2	0	0				44166	2	2	0.00452837	0	44164	0	2	0	0
922	T		33041	2	2	0.00605309	1	1	0	33039	0	0				44240	28	28	0.0632911	0	28	0	44212	0	0
923	C		33146	5	5	0.0150848	0	33141	2	3	0	0				44376	30	30	0.0676041	3	44346	1	26	0	0
924	A		33118	3	4	0.012078	33114	1	1	1	0	1		-AAATT:1		44358	25	26	0.058614	44332	0	19	6	0	1		-A:1
925	A		33032	1	1	0.00302737	33031	0	1	0	0	0				44209	56	56	0.126671	44153	0	52	4	0	0
926	A		32922	4	4	0.0121499	32918	1	3	0	0	0				44201	15	15	0.0339359	44186	0	12	3	0	0
927	T		33027	3	3	0.00908348	1	2	0	33024	0	0				44332	29	29	0.0654155	0	29	0	44303	0	0
928	T		33108	1	1	0.00302042	0	1	0	33107	0	0				44391	44	44	0.0991192	24	20	0	44347	0	0
929	A		32947	0	1	0.00303518	32946	0	0	0	0	1		-A:1		44357	15	19	0.0428343	44338	1	3	11	0	4		-A:4
930	A		32771	4	4	0.0122059	32767	0	3	1	0	0				44174	26	26	0.0588582	44148	0	24	2	0	0
931	A		32930	1	1	0.00303674	32929	0	1	0	0	0				44405	19	19	0.042788	44386	1	17	1	0	0
932	T		33042	2	2	0.0060529	1	1	0	33040	0	0				44402	62	62	0.139633	2	56	4	44340	0	0
933	T		33292	2	2	0.00600745	1	1	0	33290	0	0				44555	117	117	0.262597	9	105	3	44438	0	0
934	A		33136	246	247	0.745413	32889	0	1	245	0	1		-A:1		44713	43	47	0.105115	44666	0	16	27	0	4		-A:4
935	A		33208	1	1	0.00301132	33207	0	1	0	0	0				44552	34	34	0.0763153	44518	0	32	2	0	0
936	A		33149	3	3	0.00905005	33146	0	2	1	0	0				44335	53	53	0.119544	44282	1	44	8	0	0
937	C		33340	3	3	0.0089982	2	33337	0	1	0	0				44567	6	6	0.0134629	3	44561	1	2	0	0
938	T		33106	4	4	0.0120824	2	2	0	33102	0	0				44138	268	270	0.611718	3	264	1	43868	0	2		-T:2
939	T		33202	3	3	0.0090356	2	1	0	33199	0	0				44411	148	148	0.333251	4	144	0	44263	0	0
940	A		33354	1	1	0.00299814	33353	0	0	1	0	0				44585	26	32	0.071773	44553	0	13	13	0	6		-A:5;-AA:1
941	A		33284	0	0	0	33284	0	0	0	0	0				44490	80	80	0.179816	44410	0	48	32	0	0
942	C		33334	2	2	0.00599988	1	33332	0	1	0	0				44637	11	11	0.0246432	2	44626	1	8	0	0
943	A		33269	4	4	0.0120232	33265	0	2	2	0	0				44648	8	8	0.0179179	44640	0	5	3	0	0
944	T		33343	1	1	0.00299913	0	1	0	33342	0	0				44632	85	85	0.190446	1	83	1	44547	0	0
945	A		33277	2	4	0.0120203	33273	0	1	1	0	2		-A:2		44732	9	15	0.033533	44717	0	6	3	0	6		-A:6
946	A		33160	1	1	0.00301568	33159	0	1	0	0	0				44622	18	18	0.0403388	44604	1	16	1	0	0
947	T		33190	4	4	0.0120518	2	1	1	33186	0	0				44647	40	40	0.0895917	3	36	1	44607	0	0
948	T		33296	0	0	0	0	0	0	33296	0	0				44824	21	21	0.0468499	3	17	1	44803	0	0
949	A		33599	3	4	0.0119051	33595	0	1	2	0	1		-A:1		45038	38	38	0.0843732	45000	0	9	29	0	0
950	A		33343	3	3	0.00899739	33340	0	2	1	0	0				44848	21	21	0.0468248	44827	1	8	12	0	0
951	T		33368	0	0	0	0	0	0	33368	0	0				44741	111	112	0.25033	6	105	0	44629	0	1		-T:1
952	T		33347	3	3	0.00899631	1	2	0	33344	0	0				44571	184	184	0.412824	4	179	1	44387	0	0
953	T		33273	0	1	0.00300544	0	0	0	33272	0	1		-TC:1		44636	119	121	0.271082	3	116	0	44515	0	2		-TC:2
954	C		33445	4	4	0.0119599	2	33441	1	1	0	0				44912	7	7	0.015586	4	44905	1	2	0	0
955	T		33622	3	4	0.011897	0	2	1	33618	0	1		-T:1		45009	30	31	0.0688751	1	27	2	44978	0	1		-TA:1
956	A		33589	0	0	0	33589	0	0	0	0	0				44909	8	8	0.0178138	44901	0	1	7	0	0
957	G		33333	3	4	0.0120001	0	1	33329	2	0	1		-G:1		44648	39	40	0.0895897	26	11	44608	2	0	1		-G:1
958	A		33236	60	60	0.180527	33176	0	1	59	0	0				44478	203	203	0.456405	44275	1	179	23	0	0
959	C		33222	3	3	0.00903016	1	33219	1	1	0	0				44500	39	39	0.0876404	2	44461	1	36	0	0
960	A		33053	2	2	0.00605089	33051	1	0	1	0	0				44361	46	46	0.103695	44315	4	41	1	0	0
961	T		32874	5	6	0.0182515	0	5	0	32868	0	1		-T:1		44095	99	99	0.224515	1	97	1	43996	0	0
962	C		32874	3	4	0.0121677	0	32870	1	2	0	1		-C:1		44278	6	7	0.0158092	2	44271	1	3	0	1		-C:1
963	C		33020	3	3	0.0090854	1	33017	0	2	0	0				44401	10	10	0.022522	4	44391	0	6	0	0
964	G		33232	2	2	0.0060183	2	0	33230	0	0	0				44574	15	15	0.0336519	11	0	44559	4	0	0
965	T		32486	3	4	0.012313	1	1	1	32482	0	1		-T:1		43942	70	82	0.18661	5	64	1	43860	0	12		-T:12
966	T		32583	2	2	0.00613817	0	2	0	32581	0	0				43959	77	77	0.175163	3	74	0	43882	0	0
967	T		32844	1	1	0.0030447	0	1	0	32843	0	0				44252	17	17	0.0384163	8	8	1	44235	0	0
968	A		33089	2	2	0.0060443	33087	1	1	0	0	0				44476	32	32	0.0719489	44444	0	31	1	0	0
969	T		32887	3	3	0.00912215	1	2	0	32884	0	0				44340	41	41	0.0924673	3	35	3	44299	0	0
970	G		32875	4	4	0.0121673	2	0	32871	2	0	0				44308	36	37	0.0835064	30	3	44271	3	0	1		-GA:1
971	A		32863	5	5	0.0152147	32858	0	2	3	0	0				44225	68	68	0.153759	44157	1	64	3	0	0
972	G		32727	1	1	0.00305558	0	0	32726	1	0	0				44196	26	27	0.0610915	22	1	44169	3	0	1		-GAG:1
973	A		32549	3	3	0.00921687	32546	0	3	0	0	0				43964	83	83	0.188791	43881	0	76	7	0	0
974	G		32464	7	7	0.0215623	2	1	32457	4	0	0				44032	22	22	0.0499637	16	2	44010	4	0	0
975	G		32192	2	2	0.00621272	1	0	32190	1	0	0				43730	26	26	0.0594558	8	12	43704	6	0	0
976	A		32328	4	4	0.0123732	32324	0	3	1	0	0				43780	140	140	0.319781	43640	2	133	5	0	0
977	G		32212	0	0	0	0	0	32212	0	0	0				43811	17	33	0.0753235	14	1	43778	2	16	0	+A:16
978	A		32374	3	3	0.0092667	32371	1	1	1	0	0				43786	123	123	0.280912	43663	1	113	9	0	0
979	T		32380	1	1	0.00308833	0	1	0	32379	0	0				43773	107	109	0.249012	4	100	3	43664	0	2		-T:2
980	A		32446	2	2	0.00616409	32444	0	2	0	0	0				43816	90	94	0.214534	43722	1	74	15	0	4		-A:4
981	A		32280	1	1	0.00309789	32279	0	1	0	0	0				43623	152	152	0.34844	43471	3	145	4	0	0
982	G		32052	4	4	0.0124797	2	0	32048	2	0	0				43525	4	4	0.00919012	2	0	43521	2	0	0
983	T		31951	0	0	0	0	0	0	31951	0	0				43335	10	10	0.023076	1	7	2	43325	0	0
984	C		32020	5	5	0.0156152	2	32015	1	2	0	0				43419	15	15	0.0345471	1	43404	0	14	0	0
985	G		32094	5	5	0.0155792	1	2	32089	2	0	0				43532	21	21	0.0482404	17	1	43511	3	0	0
986	T		32283	1	1	0.00309761	0	1	0	32282	0	0				43737	45	48	0.109747	5	39	1	43689	0	3		-T:3
987	A		32580	0	2	0.00613874	32578	0	0	0	0	2		-A:2		44084	21	24	0.0544415	44060	0	18	3	0	3		-A:3
988	A		32507	4	4	0.012305	32503	0	4	0	0	0				43972	41	41	0.0932412	43931	0	33	8	0	0
989	C		32231	3	3	0.00930781	1	32228	0	2	0	0				43682	18	18	0.0412069	1	43664	0	17	0	0
990	A		32366	3	3	0.00926899	32363	0	2	1	0	0				43801	37	42	0.0958882	43759	1	33	3	0	5		-A:5
991	A		32351	1	1	0.00309109	32350	0	0	1	0	0				43679	62	62	0.141945	43617	0	60	2	0	0
992	G		32114	2	2	0.00622781	1	0	32112	1	0	0				43496	13	13	0.0298878	8	1	43483	4	0	0
993	G		32056	2	2	0.00623908	0	0	32054	2	0	0				43440	13	13	0.0299263	4	8	43427	1	0	0
994	T		32303	2	2	0.00619138	0	2	0	32301	0	0				43633	120	133	0.304815	10	109	1	43500	0	13		-T:13
995	A		32293	1	5	0.0154832	32288	0	1	0	0	4		-A:4		43648	140	159	0.364278	43489	2	131	7	0	19		-A:19
996	A		32087	0	0	0	32087	0	0	0	0	0				43353	222	222	0.512075	43131	3	206	13	0	0
997	G		32005	2	2	0.00624902	0	0	32003	2	0	0				43374	10	10	0.0230553	7	2	43364	1	0	0
998	C		32077	4	4	0.01247	2	32073	0	2	0	0				43397	26	26	0.059912	3	43371	1	22	0	0
999	A		32156	2	2	0.00621968	32154	0	1	1	0	0				43426	47	47	0.10823	43379	6	33	8	0	0
1000	T		32203	3	3	0.0093159	1	2	0	32200	0	0				43379	165	165	0.380368	4	157	4	43214	0	0
1001	A		31979	0	0	0	31979	0	0	0	0	0				43151	199	199	0.461171	42952	4	135	60	0	0
1002	C		32057	3	3	0.00935833	2	32054	0	1	0	0				43333	33	33	0.0761544	2	43300	9	22	0	0
1003	T		31956	3	3	0.00938791	1	2	0	31953	0	0				43226	34	34	0.0786564	4	28	2	43192	0	0
1004	G		32071	6	6	0.0187085	2	2	32065	2	0	0				43296	12	14	0.0323356	9	1	43282	2	0	2		-G:2
1005	G		31999	0	0	0	0	0	31999	0	0	0				43339	25	25	0.0576848	6	14	43314	5	0	0
1006	A		32107	3	3	0.00934376	32104	0	2	1	0	0				43361	32	41	0.094555	43320	0	23	9	0	9		-A:9
1007	A		32144	3	3	0.009333	32141	1	1	1	0	0				43363	60	60	0.138367	43303	0	57	3	0	0
1008	A		32236	3	3	0.00930637	32233	0	2	1	0	0				43294	120	120	0.277175	43174	0	118	2	0	0
1009	G		32119	2	2	0.00622684	1	0	32117	1	0	0				43359	23	23	0.0530455	19	0	43336	4	0	0
1010	T		32176	105	105	0.32633	1	104	0	32071	0	0				43461	63	63	0.144958	3	58	2	43398	0	0
1011	G		32203	3	3	0.0093159	2	1	32200	0	0	0				43483	4	4	0.009199	2	2	43479	0	0	0
1012	T		32332	2	2	0.00618582	0	2	0	32330	0	0				43607	12	12	0.0275185	1	11	0	43595	0	0
1013	G		32211	3	3	0.00931359	1	0	32208	2	0	0				43441	8	8	0.0184158	5	1	43433	2	0	0
1014	C		32190	3	3	0.00931966	0	32187	1	2	0	0				43423	12	12	0.0276351	4	43411	1	7	0	0
1015	T		32397	3	4	0.0123468	1	2	0	32393	0	1		-T:1		43617	57	58	0.132976	0	57	0	43559	0	1		-T:1
1016	T		32553	4	4	0.0122877	2	1	1	32549	0	0				43834	30	30	0.06844	5	25	0	43804	0	0
1017	G		32364	2	2	0.00617971	1	0	32362	1	0	0				43628	23	27	0.0618869	22	1	43601	0	0	4		-G:4
1018	G		32232	5	5	0.0155125	3	1	32227	1	0	0				43502	38	39	0.0896511	32	2	43463	4	1	0	+A:1
1019	A		32487	3	3	0.00923446	32484	0	1	2	0	0				43592	174	174	0.399156	43418	2	163	9	0	0
1020	A		32751	2	2	0.00610668	32749	0	1	1	0	0				43801	218	218	0.497706	43583	1	215	2	0	0
1021	T		32786	1	1	0.00305008	0	1	0	32785	0	0				44027	52	52	0.118109	8	40	4	43975	0	0
1022	A		32812	1	1	0.00304767	32811	0	0	1	0	0				44045	48	49	0.11125	43996	2	36	10	0	1		-A:1
1023	A		32639	2	2	0.00612764	32637	1	1	0	0	0				43960	17	17	0.0386715	43943	0	15	2	0	0
1024	T		32704	1	1	0.00305773	0	1	0	32703	0	0				43871	93	94	0.214265	7	80	6	43777	0	1		-T:1
1025	C		32696	3	3	0.00917543	2	32693	0	1	0	0				43938	13	14	0.0318631	2	43924	0	11	0	1		-C:1
1026	A		32666	2	2	0.00612257	32664	0	2	0	0	0				43959	14	15	0.0341227	43944	0	8	6	1	0	+T:1
1027	T		32802	2	2	0.00609719	2	0	0	32800	0	0				43943	76	76	0.172951	2	65	9	43867	0	0
1028	A		32665	1	1	0.00306138	32664	0	1	0	0	0				43900	22	22	0.0501139	43878	0	21	1	0	0
1029	G		32625	1	1	0.00306513	0	1	32624	0	0	0				43795	23	23	0.0525174	17	1	43772	5	0	0
1030	T		32288	4	4	0.0123885	2	2	0	32284	0	0				43386	130	130	0.299636	10	111	9	43256	0	0
1031	G		32386	4	4	0.012351	1	1	32382	2	0	0				43554	28	28	0.064288	20	5	43526	3	0	0
1032	T		32493	2	2	0.00615517	1	1	0	32491	0	0				43637	106	106	0.242913	30	76	0	43531	0	0
1033	A		32405	2	2	0.00617189	32403	0	1	1	0	0				43515	208	208	0.477996	43307	1	203	4	0	0
1034	G		32313	3	3	0.00928419	3	0	32310	0	0	0				43537	24	24	0.0551255	19	1	43513	4	0	0
1035	C		32356	4	4	0.0123625	3	32352	0	1	0	0				43589	8	8	0.0183533	2	43581	0	6	0	0
1036	T		32339	1	1	0.00309224	0	1	0	32338	0	0				43544	58	63	0.144681	1	57	0	43481	0	5		-T:5
1037	T		32449	31	31	0.0955345	1	30	0	32418	0	0				43793	45	45	0.102756	4	41	0	43748	0	0
1038	A		32689	3	3	0.0091774	32686	0	1	2	0	0				43919	23	28	0.0637537	43891	0	15	8	0	5		-A:5
1039	A		32695	1	1	0.00305857	32694	0	1	0	0	0				43953	13	13	0.029577	43940	1	10	2	0	0
1040	T		32775	1	1	0.00305111	1	0	0	32774	0	0				44005	24	24	0.0545393	1	23	0	43981	0	0
1041	A		32822	1	2	0.00609347	32820	0	1	0	1	0	+T:1			44019	10	11	0.0249892	44008	1	9	0	1	0	+T:1
1042	T		32847	1	1	0.00304442	0	1	0	32846	0	0				44093	34	34	0.0771097	0	33	1	44059	0	0
1043	T		33003	3	3	0.00909008	1	1	1	33000	0	0				44140	70	70	0.158586	5	64	1	44070	0	0
1044	A		32986	1	3	0.00909477	32983	0	1	0	0	2		-A:2		44235	11	33	0.0746016	44202	0	4	7	0	22		-A:22
1045	A		32906	0	0	0	32906	0	0	0	0	0				44085	15	15	0.0340252	44070	0	13	2	0	0
1046	A		32930	1	1	0.00303674	32929	0	1	0	0	0				44082	20	20	0.04537	44062	0	18	2	0	0
1047	G		32871	5	5	0.015211	5	0	32866	0	0	0				43994	28	29	0.0659181	20	3	43965	5	0	1		-G:1
1048	C		32818	4	4	0.0121884	1	32814	0	3	0	0				43968	22	22	0.0500364	3	43946	0	19	0	0
1049	A		32918	2	2	0.0060757	32916	0	1	1	0	0				43992	12	12	0.0272777	43980	0	7	5	0	0
1050	T		32956	4	4	0.0121374	1	2	1	32952	0	0				43940	118	119	0.270824	3	114	1	43821	0	1		-TC:1
1051	C		32943	2	2	0.00607109	1	32941	0	1	0	0				44058	15	15	0.034046	7	44043	1	7	0	0
1052	T		32917	5	5	0.0151897	1	4	0	32912	0	0				43992	107	108	0.245499	16	77	14	43884	1	0	+G:1
1053	G		32572	92	92	0.282451	91	0	32480	1	0	0				43863	16	17	0.038757	13	1	43846	2	0	1		-G:1
1054	G		32487	4	4	0.0123126	3	0	32483	1	0	0				43689	28	56	0.128179	18	7	43633	3	28	0	+C:28
1055	C		32526	4	4	0.0122979	1	32522	1	2	0	0				43671	29	30	0.0686955	2	43641	2	25	0	1		-C:1
1056	C		32649	4	4	0.0122515	1	32645	1	2	0	0				43874	24	25	0.0569814	5	43849	2	17	1	0	+T:1
1057	T		32823	2	2	0.00609329	0	1	1	32821	0	0				43805	240	241	0.550166	39	197	4	43564	0	1		-T:1
1058	A		32785	15	16	0.0488028	32769	0	1	14	0	1		-A:1		43671	280	280	0.641158	43391	4	178	98	0	0
1059	C		32655	6	6	0.0183739	2	32649	1	3	0	0				43776	38	38	0.0868056	0	43738	3	35	0	0
1060	A		32325	195	195	0.603248	32130	194	1	0	0	0				43358	223	223	0.514323	43135	7	183	33	0	0
1061	C		32867	3	4	0.0121703	1	32863	0	2	0	1		-C:1		43975	14	18	0.0409323	2	43957	1	11	0	4		-C:4
1062	C		32684	3	3	0.0091788	0	32681	1	2	0	0				43799	19	19	0.04338	1	43780	1	17	0	0
1063	C		32837	4	4	0.0121814	1	32833	1	2	0	0				43956	4	4	0.00910001	0	43952	1	3	0	0
1064	A		33019	2	2	0.00605712	33017	0	2	0	0	0				44141	9	9	0.0203892	44132	0	5	4	0	0
1065	G		32906	5	5	0.0151948	0	0	32901	5	0	0				44062	3	3	0.00680859	2	1	44059	0	0	0
1066	A		33047	2	2	0.00605199	33045	0	2	0	0	0				44198	9	9	0.0203629	44189	0	7	2	0	0
1067	A		33124	1	1	0.00301896	33123	0	1	0	0	0				44266	21	21	0.0474405	44245	0	19	2	0	0
1068	G		33028	2	2	0.00605547	1	0	33026	1	0	0				44113	9	9	0.0204021	5	1	44104	3	0	0
1069	A		33025	1	1	0.00302801	33024	0	1	0	0	0				44114	9	9	0.0204017	44105	0	7	2	0	0
1070	T		33037	2	6	0.0181615	1	1	0	33031	0	4		-T:4		43999	160	161	0.365917	2	156	2	43838	0	1		-T:1
1071	T		33043	1	1	0.00302636	0	1	0	33042	0	0				44061	103	103	0.233767	1	102	0	43958	0	0
1072	T		33042	2	2	0.0060529	0	2	0	33040	0	0				44210	36	36	0.0814295	4	31	1	44174	0	0
1073	C		33179	3	3	0.00904186	1	33176	0	2	0	0				44341	11	11	0.0248077	1	44330	3	7	0	0
1074	A		33365	3	3	0.00899146	33362	0	2	1	0	0				44413	35	35	0.0788058	44378	0	32	3	0	0
1075	T		33290	3	3	0.00901172	3	0	0	33287	0	0				44362	71	71	0.160047	3	63	5	44291	0	0
1076	G		33150	3	3	0.00904977	1	1	33147	1	0	0				44297	13	13	0.0293474	9	1	44284	3	0	0
1077	A		33233	2	2	0.00601811	33231	0	1	1	0	0				44195	106	106	0.239846	44089	2	87	17	0	0
1078	C		33149	3	4	0.0120667	1	33145	1	1	0	1		-C:1		44207	18	21	0.0475038	1	44186	1	16	0	3		-C:3
1079	C		33215	4	4	0.0120428	1	33211	0	3	0	0				44277	38	38	0.0858233	3	44239	0	35	0	0
1080	A		33329	1	1	0.00300039	33328	0	0	1	0	0				44403	58	59	0.132874	44344	3	41	14	0	1		-A:1
1081	A		33405	2	2	0.00598713	33403	0	0	2	0	0				44324	171	171	0.385796	44153	1	170	0	0	0
1082	T		33343	3	3	0.00899739	0	2	1	33340	0	0				44326	172	172	0.388034	11	147	14	44154	0	0
1083	G		33248	7	7	0.0210539	3	3	33241	1	0	0				44410	50	50	0.112587	26	21	44360	3	0	0
1084	A		33431	4	4	0.0119649	33427	0	1	3	0	0				44380	205	205	0.46192	44175	10	166	29	0	0
1085	A		33526	1	1	0.00298276	33525	0	1	0	0	0				44416	220	220	0.495317	44196	2	198	20	0	0
1086	C		33338	3	3	0.00899874	1	33335	0	2	0	0				44140	279	279	0.63208	2	43861	1	276	0	0
1087	A		33274	1	1	0.00300535	33273	0	1	0	0	0				44181	121	121	0.273873	44060	6	58	57	0	0
1088	C		33436	3	3	0.00897237	1	33433	1	1	0	0				44508	11	11	0.0247147	2	44497	2	7	0	0
1089	T		33285	0	0	0	0	0	0	33285	0	0				44315	53	53	0.119598	2	50	1	44262	0	0
1090	C		33455	1	1	0.00298909	1	33454	0	0	0	0				44551	8	8	0.0179569	2	44543	1	5	0	0
1091	T		33577	4	4	0.0119129	2	2	0	33573	0	0				44670	28	28	0.0626819	4	18	6	44642	0	0
1092	G		33439	4	4	0.0119621	2	1	33435	1	0	0				44594	27	27	0.0605463	22	2	44567	3	0	0
1093	A		33550	1	1	0.00298063	33549	0	1	0	0	0				44644	51	51	0.114237	44593	0	45	6	0	0
1094	A		33499	1	1	0.00298516	33498	0	1	0	0	0				44378	261	262	0.590383	44116	1	255	5	1	0	+T:1
1095	C		33513	2	2	0.00596783	1	33511	0	1	0	0				44627	27	27	0.0605015	1	44600	1	25	0	0
1096	T		33588	3	3	0.00893176	1	2	0	33585	0	0				44754	91	92	0.205568	5	84	2	44662	0	1		-T:1
1097	A		33638	3	4	0.0118913	33634	0	2	1	0	1		-A:1		44823	17	20	0.0446199	44803	2	12	3	0	3		-A:3
1098	A		33230	254	254	0.76437	32976	0	253	1	0	0				44680	47	47	0.105192	44633	0	36	11	0	0
1099	T		33355	4	4	0.0119922	2	2	0	33351	0	0				44503	137	137	0.307844	5	128	4	44366	0	0
1100	C		33476	3	5	0.0149361	3	33471	0	0	0	2		-C:1;-CCTAGC:1		44685	59	59	0.132035	7	44626	21	31	0	0
1101	C		33541	3	4	0.0119257	1	33537	1	1	0	1		-CT:1		44769	7	7	0.0156358	2	44762	1	4	0	0
1102	T		33641	1	1	0.00297256	0	1	0	33640	0	0				44736	208	210	0.469421	5	203	0	44526	0	2		-T:2
1103	A		33540	2	2	0.00596303	33538	0	1	1	0	0				44709	70	72	0.161041	44637	0	63	7	0	2		-A:2
1104	G		33331	4	4	0.0120008	1	1	33327	2	0	0				44587	20	20	0.0448561	14	4	44567	2	0	0
1105	C		33248	1	2	0.0060154	0	33246	0	1	0	1		-C:1		44482	16	19	0.0427139	4	44463	4	8	0	3		-C:3
1106	C		33237	3	3	0.00902609	1	33234	0	2	0	0				44459	26	26	0.0584808	2	44433	0	24	0	0
1107	C		33448	1	1	0.00298972	1	33447	0	0	0	0				44713	17	20	0.0447297	3	44693	0	14	3	0	+T:3
1108	T		33609	1	1	0.00297539	1	0	0	33608	0	0				44688	236	239	0.534819	8	225	3	44449	0	3		-T:3
1109	A		33455	116	116	0.346734	33339	0	116	0	0	0				44797	115	116	0.258946	44681	1	109	5	0	1		-A:1
1110	G		33373	2	2	0.00599287	0	0	33371	2	0	0				44604	41	41	0.09192	33	6	44563	2	0	0
1111	C		33252	5	7	0.0210514	3	33245	0	2	0	2		-C:2		44485	27	30	0.0674385	2	44455	10	15	0	3		-C:3
1112	C		33291	5	5	0.0150191	3	33286	0	2	0	0				44559	22	22	0.0493727	0	44537	2	20	0	0
1113	C		33432	4	4	0.0119646	1	33428	0	3	0	0				44758	24	24	0.0536217	4	44734	0	20	0	0
1114	T		33437	4	4	0.0119628	1	3	0	33433	0	0				44550	195	197	0.4422	12	182	1	44353	0	2		-T:2
1115	A		33415	4	5	0.0149633	33410	0	2	2	0	1		-AC:1		44590	133	133	0.298273	44457	3	116	14	0	0
1116	C		33465	4	4	0.0119528	0	33461	2	2	0	0				44608	16	16	0.035868	2	44592	3	11	0	0
1117	A		33289	1	1	0.003004	33288	0	0	1	0	0				44383	79	79	0.177996	44304	3	71	5	0	0
1118	C		33485	4	4	0.0119456	1	33481	1	2	0	0				44657	14	14	0.0313501	1	44643	1	12	0	0
1119	A		33443	2	2	0.00598032	33441	0	0	2	0	0				44722	5	7	0.0156523	44715	0	1	4	0	2		-A:2
1120	A		33415	1	1	0.00299267	33414	0	0	1	0	0				44633	7	7	0.0156835	44626	0	5	2	0	0
1121	A		33380	0	0	0	33380	0	0	0	0	0				44599	5	5	0.011211	44594	0	4	1	0	0
1122	T		33556	1	1	0.00298009	0	1	0	33555	0	0				44583	31	32	0.0717762	0	31	0	44551	0	1		-T:1
1123	A		33620	1	1	0.00297442	33619	0	1	0	0	0				44673	5	5	0.0111924	44668	0	3	2	0	0
1124	T		33723	1	1	0.00296534	0	1	0	33722	0	0				44750	19	19	0.0424581	3	15	1	44731	0	0
1125	A		33679	2	3	0.00890763	33676	1	1	0	1	0	+T:1			44689	5	12	0.0268522	44677	1	2	2	0	7		-A:7
1126	A		33705	1	1	0.00296692	33704	0	1	0	0	0				44727	10	10	0.0223579	44717	0	10	0	0	0
1127	T		33791	2	2	0.00591874	1	1	0	33789	0	0				44807	39	40	0.0892718	4	34	1	44767	0	1		-T:1
1128	T		33938	1	1	0.00294655	0	1	0	33937	0	0				44811	154	155	0.345897	2	150	2	44656	0	1		-TA:1
1129	A		34033	2	2	0.00587665	34031	1	1	0	0	0				45011	8	9	0.0199951	45002	0	2	6	0	1		-A:1
1130	T		34081	4	5	0.0146709	1	3	0	34076	0	1		-TAC:1		44964	47	47	0.104528	0	47	0	44917	0	0
1131	A		33996	34	34	0.100012	33962	0	32	2	0	0				44955	31	31	0.0689578	44924	0	17	14	0	0
1132	C		34087	2	3	0.00880101	1	34084	1	0	0	1		-CT:1		45024	9	9	0.0199893	3	45015	0	6	0	0
1133	T		34065	2	3	0.00880669	1	1	0	34062	0	1		-TA:1		44931	39	41	0.091251	3	35	1	44890	0	2		-TAT:2
1134	A		34232	4	4	0.011685	34228	1	2	1	0	0				45084	15	16	0.0354893	45068	0	14	1	1	0	+T:1
1135	T		34023	2	5	0.0146959	1	1	0	34018	0	3		-T:3		44853	95	102	0.22741	4	89	2	44751	1	6	+A:1	-T:6
1136	T		34180	1	2	0.00585138	0	1	0	34178	0	1		-TA:1		45023	103	103	0.228772	8	93	2	44920	0	0
1137	A		34430	2	2	0.00580889	34428	1	1	0	0	0				45298	31	32	0.0706433	45266	1	23	7	0	1		-A:1
1138	T		34345	1	1	0.00291163	0	1	0	34344	0	0				45147	57	57	0.126254	4	52	1	45090	0	0
1139	A		34406	1	1	0.00290647	34405	0	1	0	0	0				45275	8	8	0.0176698	45267	0	3	5	0	0
1140	T		34264	2	2	0.00583703	1	1	0	34262	0	0				45181	39	39	0.0863195	2	37	0	45142	0	0
1141	A		34462	2	7	0.0203122	34455	0	1	1	0	5		-A:5		45321	43	74	0.16328	45247	0	6	37	0	31		-A:31
1142	A		34338	2	2	0.00582445	34336	1	1	0	0	0				45196	21	21	0.0464643	45175	0	17	4	0	0
1143	A		34134	0	0	0	34134	0	0	0	0	0				45053	10	10	0.0221961	45043	0	9	1	0	0
1144	T		33883	2	2	0.00590267	1	1	0	33881	0	0				44775	58	59	0.13177	0	58	0	44716	0	1		-T:1
1145	C		33923	3	5	0.0147393	1	33918	1	1	0	2		-C:2		44867	17	17	0.0378898	13	44850	0	4	0	0
1146	A		33865	2	3	0.0088587	33862	0	1	1	0	1		-AA:1		44837	5	11	0.0245333	44826	0	1	4	0	6		-A:6
1147	A		33775	1	1	0.00296077	33774	0	1	0	0	0				44756	7	7	0.0156404	44749	0	5	2	0	0
1148	A		33697	0	0	0	33697	0	0	0	0	0				44643	7	7	0.0156799	44636	1	5	1	0	0
1149	A		33513	3	3	0.00895175	33510	0	2	1	0	0				44436	23	23	0.0517598	44413	0	20	3	0	0
1150	C		34150	2	2	0.00585652	0	34148	1	1	0	0				45045	12	12	0.02664	1	45033	0	11	0	0
1151	A		33943	2	2	0.00589223	33941	0	1	1	0	0				44853	20	20	0.0445901	44833	0	17	3	0	0
1152	T		34018	6	8	0.023517	2	3	1	34010	0	2		-T:2		44868	74	78	0.173843	2	72	0	44790	0	4		-T:4
1153	T		34041	4	4	0.0117505	1	3	0	34037	0	0				44838	105	105	0.234176	6	99	0	44733	0	0
1154	T		34294	2	2	0.00583192	1	1	0	34292	0	0				45104	74	74	0.164065	14	60	0	45030	0	0
1155	A		34445	3	3	0.00870954	34442	0	3	0	0	0				45111	170	174	0.385715	44937	0	164	6	4	0	+T:4
1156	T		34251	2	2	0.00583925	0	2	0	34249	0	0				44974	92	92	0.204563	2	89	1	44882	0	0
1157	C		34321	5	5	0.0145683	4	34316	0	1	0	0				45033	27	28	0.0621766	4	45005	4	19	0	1		-C:1
1158	C		34341	3	3	0.00873591	2	34338	0	1	0	0				45110	17	17	0.0376857	3	45093	1	13	0	0
1159	T		34416	66	66	0.191771	65	1	0	34350	0	0				45133	143	143	0.316841	6	136	1	44990	0	0
1160	A		34094	0	1	0.00293307	34093	0	0	0	0	1		-A:1		44875	111	112	0.249582	44763	1	98	12	0	1		-A:1
1161	C		34346	4	5	0.0145577	2	34341	0	2	0	1		-C:1		45199	12	12	0.0265493	3	45187	2	7	0	0
1162	T		34297	3	3	0.00874712	1	2	0	34294	0	0				45136	19	20	0.0443105	1	18	0	45116	0	1		-T:1
1163	A		34299	1	8	0.0233243	34291	0	0	1	0	7		-A:7		45136	25	95	0.210475	45041	0	18	7	0	70		-A:70
1164	A		34172	1	1	0.00292637	34171	0	1	0	0	0				45019	47	47	0.1044	44972	0	46	1	0	0
1165	A		34318	1	1	0.00291392	34317	0	1	0	0	0				45133	54	54	0.119646	45079	1	51	2	0	0
1166	A		34514	4	4	0.0115895	34510	0	4	0	0	0				45308	21	21	0.0463494	45287	1	20	0	0	0
1167	G		34576	5	5	0.0144609	2	1	34571	2	0	0				45386	29	29	0.0638964	24	3	45357	2	0	0
1168	T		34162	3	3	0.00878169	1	2	0	34159	0	0				44856	87	88	0.196183	8	78	1	44768	1	0	+A:1
1169	A		34642	1	1	0.00288667	34641	1	0	0	0	0				45396	84	88	0.19385	45308	0	44	40	4	0	+T:4
1170	T		34486	1	1	0.00289973	0	1	0	34485	0	0				45188	133	133	0.294326	1	131	1	45055	0	0
1171	T		34613	4	4	0.0115564	2	2	0	34609	0	0				45276	111	111	0.245163	27	76	8	45165	0	0
1172	G		34599	4	8	0.0231221	3	1	34591	0	0	4		-G:4		45322	19	19	0.0419222	14	2	45303	3	0	0
1173	G		34658	3	3	0.00865601	1	0	34655	2	0	0				45342	11	11	0.0242601	6	4	45331	1	0	0
1174	A		34670	2	2	0.00576868	34668	0	2	0	0	0				45240	119	119	0.263042	45121	0	115	4	0	0
1175	G		34648	5	6	0.017317	2	2	34642	1	0	1		-G:1		45368	16	16	0.0352671	14	2	45352	0	0	0
1176	A		34806	2	2	0.00574614	34804	0	2	0	0	0				45386	89	89	0.196096	45297	0	81	8	0	0
1177	A		35010	1	1	0.00285633	35009	0	1	0	0	0				45630	32	32	0.0701293	45598	2	26	4	0	0
1178	A		35026	3	3	0.00856507	35023	0	3	0	0	0				45685	8	8	0.0175112	45677	0	5	3	0	0
1179	G		34823	1	1	0.00287167	0	0	34822	1	0	0				45515	4	4	0.00878831	3	0	45511	1	0	0
1180	A		35165	2	2	0.00568747	35163	0	1	1	0	0				45823	5	6	0.0130939	45817	0	4	1	0	1		-A:1
1181	A		35099	2	2	0.00569817	35097	0	2	0	0	0				45725	3	3	0.00656096	45722	0	3	0	0	0
1182	A		34980	1	1	0.00285878	34979	0	0	1	0	0				45615	9	9	0.0197304	45606	0	8	1	0	0
1183	T		34805	4	4	0.0114926	0	3	1	34801	0	0				45383	35	35	0.0771214	0	34	1	45348	0	0
1184	T		34693	4	4	0.0115297	3	1	0	34689	0	0				45316	10	10	0.0220673	1	9	0	45306	0	0
1185	C		34996	2	2	0.00571494	1	34994	1	0	0	0				45589	27	27	0.0592248	3	45562	0	24	0	0
1186	G		35004	5	5	0.0142841	4	0	34999	1	0	0				45630	26	26	0.0569801	19	2	45604	5	0	0
1187	T		35089	4	4	0.0113996	2	2	0	35085	0	0				45602	112	112	0.245603	6	103	3	45490	0	0
1188	A		35203	2	2	0.00568133	35201	0	1	1	0	0				45609	166	166	0.363963	45443	1	112	53	0	0
1189	C		35214	4	4	0.0113591	2	35210	0	2	0	0				45850	12	12	0.0261723	2	45838	0	10	0	0
1190	A		35265	4	4	0.0113427	35261	1	1	2	0	0				45717	55	55	0.120305	45662	5	47	3	0	0
1191	T		35178	1	1	0.00284269	0	1	0	35177	0	0				45493	179	181	0.397863	12	165	2	45312	0	2		-TC:2
1192	C		35374	1	1	0.00282694	1	35373	0	0	0	0				45840	9	9	0.0196335	3	45831	1	5	0	0
1193	T		35445	2	3	0.00846382	0	2	0	35442	0	1		-TA:1		45934	40	40	0.0870815	1	39	0	45894	0	0
1194	A		35559	1	1	0.00281223	35558	0	1	0	0	0				45973	128	128	0.278424	45845	3	120	5	0	0
1195	G		35471	1	1	0.0028192	1	0	35470	0	0	0				46001	6	6	0.0130432	3	0	45995	3	0	0
1196	G		35349	2	2	0.00565787	1	0	35347	1	0	0				45826	10	10	0.0218217	5	4	45816	1	0	0
1197	A		35341	2	2	0.00565915	35339	0	2	0	0	0				45647	161	161	0.352707	45486	2	146	13	0	0
1198	G		35464	3	3	0.00845928	1	1	35461	1	0	0				45845	17	17	0.0370815	5	10	45828	2	0	0
1199	C		35519	5	5	0.014077	3	35514	1	1	0	0				45935	11	11	0.0239469	3	45924	0	8	0	0
1200	T		35667	2	2	0.00560742	0	2	0	35665	0	0				45789	227	227	0.495752	9	214	4	45562	0	0
1201	A		35942	2	2	0.00556452	35940	0	1	1	0	0				46295	41	41	0.0885625	46254	1	37	3	0	0
1202	T		35804	2	2	0.00558597	1	1	0	35802	0	0				45815	327	327	0.71374	8	318	1	45488	0	0
1203	A		36000	0	0	0	36000	0	0	0	0	0				46250	41	43	0.092973	46207	1	21	19	0	2		-A:2
1204	G		35821	5	5	0.0139583	3	1	35816	1	0	0				46161	13	13	0.0281623	9	3	46148	1	0	0
1205	A		35766	2	2	0.0055919	35764	0	1	1	0	0				45996	142	142	0.308722	45854	1	119	22	0	0
1206	A		35698	2	2	0.00560255	35696	0	1	1	0	0				46019	91	91	0.197744	45928	1	87	3	0	0
1207	C		35617	1	1	0.00280765	1	35616	0	0	0	0				46059	13	13	0.0282247	1	46046	0	12	0	0
1208	T		35513	3	3	0.00844761	1	2	0	35510	0	0				45801	135	135	0.294753	3	128	4	45666	0	0
1209	A		35708	3	3	0.00840148	35705	0	3	0	0	0				46074	83	86	0.186656	45988	3	70	10	0	3		-A:3
1210	G		35665	1	1	0.00280387	0	0	35664	1	0	0				45587	389	390	0.855507	345	43	45197	1	0	1		-G:1
1211	T		35627	6	6	0.0168412	2	4	0	35621	0	0				45847	191	191	0.416603	51	139	1	45656	0	0
1212	A		35728	1	1	0.00279893	35727	0	1	0	0	0				45983	166	167	0.363178	45816	8	137	21	0	1		-A:1
1213	C		35470	4	4	0.0112771	1	35466	1	2	0	0				45845	27	29	0.0632566	3	45816	10	14	0	2		-C:2
1214	C		35490	4	4	0.0112708	2	35486	0	2	0	0				45841	30	32	0.0698065	5	45809	1	24	0	2		-CG:2
1215	G		35578	7	7	0.0196751	6	0	35571	1	0	0				45905	52	54	0.117634	46	3	45851	3	0	2		-G:2
1216	C		35311	3	4	0.0113279	1	35307	1	1	0	1		-C:1		45721	19	46	0.10061	3	45675	2	14	26	1	+A:26	-C:1
1217	A		35604	6	6	0.016852	35598	1	3	2	0	0				45910	50	63	0.137225	45847	0	48	2	1	12	+G:1	-A:12
1218	A		35593	6	6	0.0168572	35587	0	5	1	0	0				45798	162	169	0.369012	45629	5	147	10	7	0	+G:7
1219	G		35389	3	4	0.0113029	1	0	35385	2	0	1		-G:1		45779	17	20	0.0436882	14	1	45759	2	0	3		-G:3
1220	G		35259	3	3	0.00850847	2	0	35256	1	0	0				45693	7	7	0.0153196	5	0	45686	2	0	0
1221	G		35074	4	4	0.0114045	3	1	35070	0	0	0				45583	10	11	0.0241318	5	2	45572	3	1	0	+A:1
1222	A		35280	5	7	0.0198413	35273	1	3	1	0	2		-A:2		45663	163	163	0.356963	45500	1	153	9	0	0
1223	A		35231	4	4	0.0113536	35227	0	3	1	0	0				45615	179	179	0.392415	45436	6	168	5	0	0
1224	A		35175	2	2	0.00568586	35173	0	2	0	0	0				45578	111	111	0.243539	45467	1	106	4	0	0
1225	G		35006	3	3	0.00856996	1	0	35003	2	0	0				45543	7	7	0.0153701	3	2	45536	2	0	0
1226	A		34940	3	3	0.00858615	34937	0	1	2	0	0				45459	38	38	0.0835918	45421	6	31	1	0	0
1227	T		34762	2	2	0.00575341	0	2	0	34760	0	0				45305	60	61	0.134643	2	54	4	45244	1	0	+C:1
1228	G		34818	4	4	0.0114883	3	1	34814	0	0	0				45366	13	14	0.0308601	10	1	45352	2	1	0	+A:1
1229	A		34797	3	3	0.00862143	34794	0	1	2	0	0				45300	74	75	0.165563	45225	1	65	8	0	1		-AA:1
1230	A		34807	4	4	0.0114919	34803	0	2	2	0	0				45145	250	250	0.553771	44895	1	243	6	0	0
1231	A		34652	1	1	0.00288584	34651	0	1	0	0	0				45163	131	131	0.29006	45032	1	128	2	0	0
1232	G		34450	5	5	0.0145138	4	0	34445	1	0	0				45002	13	13	0.0288876	6	0	44989	7	0	0
1233	A		34187	0	0	0	34187	0	0	0	0	0				44750	61	61	0.136313	44689	4	52	5	0	0
1234	C		34406	1	1	0.00290647	0	34405	0	1	0	0				44947	26	26	0.0578459	1	44921	0	25	0	0
1235	T		34359	0	1	0.00291045	0	0	0	34358	0	1		-T:1		44953	38	38	0.0845327	1	37	0	44915	0	0
1236	A		34335	1	2	0.00582496	34333	0	1	0	0	1		-A:1		44800	171	173	0.386161	44627	2	164	5	0	2		-A:2
1237	A		34221	35	35	0.102276	34186	0	35	0	0	0				44835	107	107	0.238653	44728	3	97	7	0	0
1238	T		34178	2	2	0.00585172	0	1	1	34176	0	0				44888	21	21	0.0467831	3	18	0	44867	0	0
1239	T		34293	2	2	0.00583209	1	1	0	34291	0	0				44963	12	13	0.0289127	7	5	0	44950	1	0	+A:1
1240	A		34260	3	6	0.0175131	34254	0	1	2	0	3		-A:3		44952	31	68	0.151272	44884	0	26	5	0	37		-A:37
1241	A		34158	0	0	0	34158	0	0	0	0	0				44894	29	29	0.0645966	44865	0	25	4	0	0
1242	A		34109	2	2	0.00586356	34107	0	1	1	0	0				44877	20	20	0.0445663	44857	0	18	2	0	0
1243	A		34186	3	3	0.00877552	34183	0	2	1	0	0				44893	21	21	0.0467779	44872	0	19	2	0	0
1244	G		34158	0	0	0	0	0	34158	0	0	0				44840	31	31	0.0691347	26	5	44809	0	0	0
1245	T		33992	2	2	0.00588374	0	2	0	33990	0	0				44628	116	116	0.259927	3	113	0	44512	0	0
1246	A		34199	2	3	0.00877219	34196	0	2	0	0	1		-A:1		44884	62	86	0.191605	44798	0	56	6	0	24		-A:24
1247	A		34202	2	2	0.00584761	34200	0	1	1	0	0				44847	82	82	0.182844	44765	0	79	3	0	0
1248	G		33916	1	1	0.00294846	0	1	33915	0	0	0				44612	16	16	0.0358648	13	2	44596	1	0	0
1249	A		33930	3	3	0.00884173	33927	0	2	1	0	0				44610	75	75	0.168124	44535	2	65	8	0	0
1250	A		33891	6	6	0.0177038	33885	0	6	0	0	0				44535	108	108	0.242506	44427	1	102	5	0	0
1251	C		33867	2	2	0.00590545	1	33865	0	1	0	0				44602	18	18	0.0403569	0	44584	0	18	0	0
1252	A		33760	1	1	0.00296209	33759	0	0	1	0	0				44518	50	51	0.11456	44467	2	44	4	0	1		-A:1
1253	A		33662	2	2	0.00594142	33660	0	1	1	0	0				44307	92	92	0.207642	44215	0	90	2	0	0
1254	G		33578	1	1	0.00297814	1	0	33577	0	0	0				44270	13	13	0.0293653	9	0	44257	4	0	0
1255	C		33542	2	4	0.0119253	0	33538	0	2	0	2		-C:2		44330	11	12	0.0270697	4	44318	0	7	0	1		-C:1
1256	A		33490	2	2	0.00597193	33488	0	1	1	0	0				44404	11	16	0.0360328	44388	2	7	2	0	5		-A:5
1257	A		33494	4	4	0.0119424	33490	0	3	1	0	0				44395	17	17	0.0382926	44378	2	14	1	0	0
1258	A		33446	1	1	0.00298989	33445	0	0	1	0	0				44212	26	26	0.0588076	44186	1	22	3	0	0
1259	G		33440	2	2	0.00598086	1	0	33438	1	0	0				44201	2	2	0.00452478	1	0	44199	1	0	0
1260	A		33349	2	3	0.00899577	33346	1	1	0	0	1		-A:1		44101	29	29	0.0657581	44072	1	27	1	0	0
1261	T		33207	2	2	0.00602283	1	1	0	33205	0	0				44019	42	42	0.0954133	2	40	0	43977	0	0
1262	T		32802	275	275	0.838364	275	0	0	32527	0	0				44090	82	82	0.185983	12	69	1	44008	0	0
1263	A		33549	4	5	0.0149036	33544	1	2	1	0	1		-A:1		44330	49	60	0.135349	44270	0	36	13	0	11		-A:11
1264	A		33241	1	1	0.00300833	33240	0	1	0	0	0				43932	159	159	0.361923	43773	1	153	5	0	0
1265	A		32925	2	2	0.00607441	32923	0	0	2	0	0				43656	90	90	0.206157	43566	0	90	0	0	0
1266	C		33260	2	2	0.00601323	1	33258	0	1	0	0				44033	8	8	0.0181682	1	44025	0	7	0	0
1267	C		33264	2	2	0.00601251	0	33262	0	2	0	0				44110	7	7	0.0158694	1	44103	0	6	0	0
1268	T		33144	1	1	0.00301714	0	1	0	33143	0	0				43961	122	130	0.295717	1	121	0	43831	0	8		-T:8
1269	T		33325	3	4	0.012003	1	2	0	33321	0	1		-TG:1		44088	134	134	0.303938	9	119	6	43954	0	0
1270	G		33453	3	5	0.0149463	1	1	33448	1	0	2		-G:2		44232	45	48	0.108519	28	14	44184	3	0	3		-G:3
1271	T		33440	1	1	0.00299043	1	0	0	33439	0	0				44203	122	122	0.275999	6	114	2	44081	0	0
1272	A		33636	7	7	0.020811	33629	0	0	7	0	0				44407	76	79	0.1779	44328	1	54	21	3	0	+T:3
1273	C		33349	5	5	0.014993	3	33344	0	2	0	0				44267	8	8	0.0180722	3	44259	2	3	0	0
1274	C		33582	4	4	0.0119111	1	33578	1	2	0	0				44485	8	8	0.0179836	1	44477	0	7	0	0
1275	T		33687	4	8	0.023748	0	4	0	33679	0	4		-T:4		44639	17	96	0.215059	2	14	1	44543	0	79		-T:78;-TT:1
1276	T		33683	1	1	0.00296886	0	1	0	33682	0	0				44613	46	46	0.103109	2	43	1	44567	0	0
1277	T		33800	2	2	0.00591716	0	2	0	33798	0	0				44766	8	8	0.0178707	2	6	0	44758	0	0
1278	T		33871	3	3	0.00885713	0	3	0	33868	0	0				44843	6	6	0.01338	2	3	1	44837	0	0
1279	G		33723	6	7	0.0207573	3	2	33716	1	0	1		-G:1		44648	17	18	0.0403154	8	5	44630	4	0	1		-G:1
1280	C		33678	5	5	0.0148465	2	33673	1	2	0	0				44581	11	11	0.0246742	1	44570	1	9	0	0
1281	A		33884	3	3	0.00885374	33881	0	3	0	0	0				44835	9	9	0.0200736	44826	0	7	2	0	0
1282	T		33842	14	14	0.0413687	0	14	0	33828	0	0				44774	63	63	0.140707	1	61	1	44711	0	0
1283	A		33885	0	1	0.00295116	33884	0	0	0	0	1		-A:1		44852	55	56	0.124855	44796	0	54	1	0	1		-A:1
1284	A		33876	1	1	0.00295194	33875	1	0	0	0	0				44862	20	20	0.0445812	44842	1	16	3	0	0
1285	T		33638	3	3	0.00891849	2	1	0	33635	0	0				44700	25	25	0.0559284	4	16	5	44675	0	0
1286	G		33627	6	6	0.0178428	3	1	33621	2	0	0				44684	16	16	0.035807	13	1	44668	2	0	0
1287	A		33635	6	6	0.0178386	33629	0	4	2	0	0				44589	56	56	0.125592	44533	1	51	4	0	0
1288	A		33448	5	5	0.0149486	33443	0	3	2	0	0				44385	141	141	0.317675	44244	2	138	1	0	0
1289	C		33688	1	1	0.00296842	1	33687	0	0	0	0				44739	45	45	0.100583	1	44694	0	44	0	0
1290	T		33590	1	1	0.00297708	0	1	0	33589	0	0				44533	132	134	0.3009	3	129	0	44399	0	2		-T:2
1291	A		33606	2	6	0.017854	33600	0	2	0	0	4		-A:4		44533	137	141	0.316619	44392	1	114	22	0	4		-A:4
1292	A		33399	1	1	0.0029941	33398	1	0	0	0	0				44348	122	123	0.277352	44225	0	98	24	1	0	+T:1
1293	C		33658	0	0	0	0	33658	0	0	0	0				44688	17	17	0.0380415	1	44671	1	15	0	0
1294	T		33699	1	2	0.00593489	0	1	0	33697	0	1		-T:1		44698	59	59	0.131997	2	57	0	44639	0	0
1295	A		33806	2	2	0.00591611	33804	0	1	1	0	0				44812	26	27	0.0602517	44785	1	20	5	0	1		-A:1
1296	G		33667	2	2	0.00594054	1	0	33665	1	0	0				44667	11	12	0.0268655	8	2	44655	1	0	1		-G:1
1297	A		33740	3	4	0.0118554	33736	1	1	1	0	1		-A:1		44700	35	43	0.0961969	44657	1	22	12	0	8		-A:8
1298	A		33759	4	4	0.0118487	33755	0	4	0	0	0				44709	44	44	0.0984142	44665	0	42	2	0	0
1299	A		33659	2	2	0.00594195	33657	0	2	0	0	0				44667	77	77	0.172387	44590	0	65	12	0	0
1300	A		33215	0	0	0	33215	0	0	0	0	0				44177	203	203	0.459515	43974	4	105	94	0	0
1301	C		33706	1	1	0.00296683	1	33705	0	0	0	0				44803	11	11	0.0245519	1	44792	0	10	0	0
1302	T		33482	4	5	0.0149334	1	3	0	33477	0	1		-T:1		44517	172	172	0.386369	0	171	1	44345	0	0
1303	T		33378	2	2	0.00599197	1	1	0	33376	0	0				44526	39	39	0.0875893	4	34	1	44487	0	0
1304	C		33694	2	2	0.00593577	0	33692	1	1	0	0				44870	23	23	0.0512592	5	44847	1	17	0	0
1305	T		33708	2	2	0.00593331	0	2	0	33706	0	0				44827	22	22	0.0490776	1	21	0	44805	0	0
1306	A		34006	0	1	0.00294066	34005	0	0	0	0	1		-A:1		45031	140	142	0.315338	44889	3	127	10	0	2		-A:2
1307	A		33997	2	2	0.00588287	33995	0	0	2	0	0				44942	100	100	0.222509	44842	1	96	3	0	0
1308	C		33936	3	3	0.00884017	0	33933	1	2	0	0				44980	27	27	0.0600267	2	44953	1	24	0	0
1309	T		33955	2	2	0.00589015	1	1	0	33953	0	0				44989	24	24	0.0533464	2	22	0	44965	0	0
1310	A		34007	3	6	0.0176434	34001	0	3	0	0	3		-A:3		45119	6	28	0.0620581	45091	0	3	3	0	22		-A:22
1311	A		33909	2	2	0.00589814	33907	0	1	1	0	0				45003	13	13	0.028887	44990	0	12	1	0	0
1312	A		33878	15	15	0.0442765	33863	1	13	1	0	0				44974	22	22	0.0489172	44952	3	19	0	0	0
1313	A		33976	5	5	0.0147163	33971	0	4	1	0	0				45133	9	9	0.0199411	45124	0	7	2	0	0
1314	G		33838	2	2	0.00591051	1	1	33836	0	0	0				45036	7	7	0.0155431	5	1	45029	1	0	0
1315	A		33972	3	3	0.0088308	33969	0	1	2	0	0				45190	28	28	0.0619606	45162	0	25	3	0	0
1316	A		33982	4	4	0.0117709	33978	0	3	1	0	0				45199	48	48	0.106197	45151	0	47	1	0	0
1317	T		33812	1	3	0.00887259	0	1	0	33809	0	2		-T:2		45008	101	103	0.228848	7	94	0	44905	0	2		-T:2
1318	T		33952	1	1	0.00294533	1	0	0	33951	0	0				45177	90	90	0.199216	7	81	2	45087	0	0
1319	A		34049	1	1	0.00293694	34048	0	1	0	0	0				45228	73	75	0.165826	45153	1	53	19	0	2		-A:1;-AC:1
1320	C		33877	4	4	0.0118074	1	33873	0	3	0	0				45106	16	17	0.037689	3	45089	1	12	0	1		-C:1
1321	A		33832	5	5	0.0147789	33827	0	3	2	0	0				44978	15	15	0.0333496	44963	2	12	1	0	0
1322	G		33646	3	3	0.00891636	3	0	33643	0	0	0				44706	47	47	0.105131	29	15	44659	3	0	0
1323	C		33644	1	1	0.0029723	1	33643	0	0	0	0				44809	13	13	0.029012	3	44796	1	9	0	0
1324	T		33665	5	5	0.0148522	1	4	0	33660	0	0				44788	73	73	0.16299	0	72	1	44715	0	0
1325	A		33767	1	1	0.00296147	33766	0	1	0	0	0				44939	48	50	0.111262	44889	0	40	8	0	2		-AG:2
1326	G		33458	1	1	0.00298882	0	0	33457	1	0	0				44604	39	40	0.0896781	30	5	44564	4	0	1		-G:1
1327	A		33443	27	27	0.0807344	33416	0	27	0	0	0				44508	179	182	0.408915	44326	6	128	45	0	3		-A:3
1328	A		33448	3	3	0.00896915	33445	0	3	0	0	0				44484	244	244	0.548512	44240	1	227	16	0	0
1329	A		33258	2	2	0.00601359	33256	0	1	1	0	0				44399	226	229	0.515777	44170	3	186	37	3	0	+C:2;+CC:1
1330	C		33070	5	9	0.027215	3	33061	1	1	0	4		-C:3;-CC:1		44390	12	18	0.0405497	2	44372	1	9	0	6		-C:6
1331	C		32875	3	3	0.00912548	1	32872	0	2	0	0				44300	10	10	0.0225734	2	44290	1	7	0	0
1332	C		32722	5	5	0.0152802	3	32717	0	2	0	0				44264	6	6	0.013555	2	44258	0	4	0	0
1333	C		32837	5	6	0.0182721	3	32831	0	2	0	1		-CG:1		44281	15	15	0.0338746	2	44266	0	13	0	0
1334	G		32679	3	3	0.00918021	2	0	32676	1	0	0				44163	56	56	0.126803	47	3	44107	6	0	0
1335	A		32692	2	4	0.0122354	32688	0	2	0	0	2		-A:2		44144	33	35	0.079286	44109	0	32	1	0	2		-A:2
1336	A		32496	3	3	0.00923191	32493	0	2	1	0	0				43828	111	111	0.253263	43717	0	109	2	0	0
1337	A		32261	4	4	0.0123989	32257	1	2	1	0	0				43546	137	137	0.31461	43409	1	132	4	0	0
1338	C		32532	1	1	0.0030739	0	32531	0	1	0	0				43915	9	11	0.0250484	1	43904	1	7	0	2		-C:2
1339	C		32504	2	2	0.00615309	0	32502	0	2	0	0				43854	12	12	0.0273635	1	43842	2	9	0	0
1340	A		32326	3	3	0.00928046	32323	0	1	2	0	0				43684	5	7	0.0160242	43677	1	3	1	0	2		-A:2
1341	A		31963	1	1	0.00312862	31962	0	1	0	0	0				43302	32	32	0.0738996	43270	0	32	0	0	0
1342	A		31622	1	1	0.00316236	31621	0	0	1	0	0				42783	135	135	0.315546	42648	10	124	1	0	0
1343	C		32515	2	2	0.00615101	0	32513	1	1	0	0				43857	15	15	0.0342021	2	43842	0	13	0	0
1344	G		32270	6	6	0.0185931	2	1	32264	3	0	0				43597	12	12	0.0275248	7	3	43585	2	0	0
1345	A		32056	1	1	0.00311954	32055	0	0	1	0	0				43285	29	29	0.0669978	43256	0	26	3	0	0
1346	G		32254	5	5	0.015502	2	2	32249	1	0	0				43519	8	8	0.0183828	5	3	43511	0	0	0
1347	C		32345	2	2	0.00618334	1	32343	0	1	0	0				43547	8	8	0.018371	3	43539	0	5	0	0
1348	T		32614	3	3	0.0091985	1	2	0	32611	0	0				43700	160	160	0.366133	6	152	2	43540	0	0
1349	A		32694	4	4	0.0122347	32690	0	4	0	0	0				43765	149	149	0.340455	43616	1	103	45	0	0
1350	C		32508	3	3	0.0092285	2	32505	0	1	0	0				43712	29	29	0.0663433	1	43683	2	26	0	0
1351	C		32621	4	4	0.012262	3	32617	1	0	0	0				43890	10	10	0.0227842	4	43880	0	6	0	0
1352	T		32687	1	1	0.00305932	1	0	0	32686	0	0				43926	27	29	0.0660201	3	24	0	43897	2	0	+A:2
1353	A		32701	1	5	0.0152901	32696	1	0	0	0	4		-A:4		43914	15	49	0.111582	43865	0	12	3	0	34		-A:33;-AA:1
1354	A		32521	3	3	0.00922481	32518	1	2	0	0	0				43816	13	13	0.0296695	43803	1	10	2	0	0
1355	A		32475	1	1	0.00307929	32474	0	1	0	0	0				43717	12	12	0.0274493	43705	0	12	0	0	0
1356	A		32288	0	0	0	32288	0	0	0	0	0				43564	6	6	0.0137728	43558	0	5	1	0	0
1357	A		32252	2	2	0.00620117	32250	0	1	1	0	0				43568	5	5	0.0114763	43563	1	2	2	0	0
1358	C		32609	3	3	0.00919991	1	32606	0	2	0	0				43857	4	4	0.00912055	0	43853	0	4	0	0
1359	A		32813	2	3	0.00914272	32810	0	2	0	0	1		-A:1		43994	5	5	0.0113652	43989	2	1	2	0	0
1360	A		32808	1	1	0.00304804	32807	0	1	0	0	0				43997	5	7	0.0159102	43990	0	4	1	2	0	+T:2
1361	T		32918	3	8	0.0243028	2	1	0	32910	0	5		-T:5		43999	31	35	0.0795473	1	30	0	43964	0	4		-T:4
1362	T		32804	2	2	0.00609682	0	2	0	32802	0	0				43980	11	11	0.0250114	1	10	0	43969	0	0
1363	T		32911	2	2	0.006077	2	0	0	32909	0	0				44090	12	12	0.0272171	1	11	0	44078	0	0
1364	T		33115	1	1	0.00301978	1	0	0	33114	0	0				44310	4	4	0.00902731	1	3	0	44306	0	0
1365	A		33185	1	1	0.00301341	33184	0	1	0	0	0				44375	8	8	0.0180282	44367	1	6	1	0	0
1366	T		33178	4	4	0.0120562	1	3	0	33174	0	0				44314	11	11	0.0248229	0	11	0	44303	0	0
1367	G		32963	4	4	0.0121348	1	0	32959	3	0	0				44112	65	65	0.147352	50	11	44047	4	0	0
1368	A		33041	3	4	0.0121062	33037	0	1	2	0	1		-A:1		44016	153	154	0.349873	43862	4	130	19	0	1		-A:1
1369	A		32691	228	228	0.69744	32463	0	228	0	0	0				43899	201	201	0.457869	43698	1	194	6	0	0
1370	T		32805	3	3	0.00914495	1	2	0	32802	0	0				43853	127	127	0.289604	15	108	4	43726	0	0
1371	C		32892	5	5	0.0152013	1	32887	2	2	0	0				44023	38	39	0.0885901	3	43984	2	33	1	0	+A:1
1372	A		32989	2	2	0.00606263	32987	0	2	0	0	0				44066	101	102	0.231471	43964	10	87	4	0	1		-A:1
1373	A		32771	1	1	0.00305148	32770	0	1	0	0	0				43813	172	174	0.397142	43639	2	168	2	2	0	+T:2
1374	C		32784	3	4	0.0122011	1	32780	1	1	0	1		-C:1		43958	36	39	0.0887211	0	43919	3	33	3	0	+T:3
1375	T		32336	4	4	0.0123701	1	3	0	32332	0	0				43490	35	35	0.0804783	3	30	2	43455	0	0
1376	C		32799	2	2	0.00609775	0	32797	0	2	0	0				43978	43	43	0.0977762	5	43935	0	38	0	0
1377	G		32859	13	13	0.039563	10	1	32846	2	0	0				43935	72	72	0.163878	66	3	43863	3	0	0
1378	T		32520	2	3	0.00922509	1	1	0	32517	0	1		-TC:1		43670	58	59	0.135104	1	55	2	43611	0	1		-TC:1
1379	C		33056	2	2	0.00605034	1	33054	0	1	0	0				44242	3	3	0.00678089	1	44239	0	2	0	0
1380	T		33104	3	3	0.00906235	2	1	0	33101	0	0				44253	27	29	0.0655323	3	24	0	44224	0	2		-TA:2
1381	A		33238	0	0	0	33238	0	0	0	0	0				44372	132	132	0.297485	44240	1	129	2	0	0
1382	T		33097	5	5	0.0151071	2	3	0	33092	0	0				44265	37	37	0.0835875	1	36	0	44228	0	0
1383	G		33199	2	2	0.00602428	2	0	33197	0	0	0				44330	16	16	0.0360929	13	0	44314	3	0	0
1384	T		33051	2	2	0.00605125	1	1	0	33049	0	0				44114	89	90	0.204017	66	22	1	44024	0	1		-T:1
1385	G		32975	4	4	0.0121304	3	0	32971	1	0	0				44059	18	21	0.0476634	14	0	44038	4	0	3		-G:2;-GG:1
1386	G		32991	5	5	0.0151556	4	0	32986	1	0	0				44130	20	20	0.0453206	17	1	44110	2	0	0
1387	C		32958	3	5	0.0151708	0	32953	1	2	1	1	+A:1	-C:1		44067	19	22	0.049924	4	44045	2	13	0	3		-C:3
1388	A		33062	1	4	0.0120985	33058	0	0	1	0	3		-A:3		44222	28	45	0.101759	44177	1	17	10	0	17		-A:17
1389	A		33062	3	3	0.00907386	33059	0	2	1	0	0				44101	94	94	0.213147	44007	0	74	20	0	0
1390	A		33024	1	1	0.0030281	33023	0	0	1	0	0				44030	73	73	0.165796	43957	0	58	15	0	0
1391	A		33084	1	1	0.00302261	33083	0	1	0	0	0				44174	24	24	0.0543306	44150	1	20	3	0	0
1392	T		33124	0	0	0	0	0	0	33124	0	0				44157	43	43	0.0973798	0	41	2	44114	0	0
1393	A		33184	3	3	0.0090405	33181	0	1	2	0	0				44236	49	49	0.11077	44187	1	45	3	0	0
1394	G		33213	2	2	0.00602174	1	0	33211	1	0	0				44278	3	3	0.00677537	3	0	44275	0	0	0
1395	T		32846	3	3	0.00913353	2	1	0	32843	0	0				43830	50	50	0.114077	15	33	2	43780	0	0
1396	G		32949	2	2	0.00606999	1	0	32947	1	0	0				44087	16	16	0.0362919	12	1	44071	3	0	0
1397	A		33048	2	2	0.0060518	33046	0	1	1	0	0				44047	91	91	0.206597	43956	4	81	6	0	0
1398	G		33028	0	0	0	0	0	33028	0	0	0				44117	10	10	0.022667	6	2	44107	2	0	0
1399	A		33121	2	3	0.0090577	33118	0	1	1	0	1		-A:1		44105	119	120	0.272078	43985	0	115	4	0	1		-A:1
1400	A		33150	1	1	0.00301659	33149	0	0	1	0	0				44161	127	127	0.287584	44034	1	121	5	0	0
1401	G		33041	1	1	0.00302654	1	0	33040	0	0	0				44125	3	3	0.00679887	2	0	44122	1	0	0
1402	A		33040	0	0	0	33040	0	0	0	0	0				43990	109	113	0.256877	43877	1	99	9	3	1	+T:3	-A:1
1403	T		33045	4	50	0.151309	1	2	1	32995	0	46		-T:46		44072	33	229	0.519604	10	22	1	43843	0	196		-T:193;-TT:3
1404	T		33152	1	1	0.00301641	0	0	1	33151	0	0				44129	14	14	0.0317252	7	7	0	44115	0	0
1405	T		32996	59	59	0.17881	1	58	0	32937	0	0				43991	64	64	0.145484	43	21	0	43927	0	0
1406	T		33030	1	1	0.00302755	1	0	0	33029	0	0				43980	61	61	0.138699	44	17	0	43919	0	0
1407	T		33156	2	2	0.00603209	0	2	0	33154	0	0				44149	31	31	0.0702168	9	22	0	44118	0	0
1408	A		33207	3	3	0.00903424	33204	0	1	2	0	0				44086	121	122	0.276732	43964	3	114	4	0	1		-A:1
1409	G		33085	4	4	0.0120901	1	0	33081	3	0	0				44080	14	14	0.0317604	12	0	44066	2	0	0
1410	G		33069	2	2	0.00604796	1	1	33067	0	0	0				43951	126	126	0.286683	112	11	43825	3	0	0
1411	T		32768	3	3	0.00915527	1	2	0	32765	0	0				43603	207	207	0.474738	23	181	3	43396	0	0
1412	A		33114	3	3	0.00905961	33111	0	2	1	0	0				44048	129	129	0.292862	43919	1	112	16	0	0
1413	G		33209	1	1	0.00301123	0	1	33208	0	0	0				44121	33	33	0.0747943	22	5	44088	6	0	0
1414	A		33113	3	3	0.00905989	33110	0	2	1	0	0				43888	153	156	0.35545	43732	7	135	11	0	3		-A:3
1415	G		33118	1	1	0.00301951	0	0	33117	1	0	0				44023	19	19	0.0431593	14	0	44004	5	0	0
1416	G		33105	2	2	0.00604138	1	0	33103	1	0	0				44027	18	18	0.040884	11	5	44009	2	0	0
1417	T		32787	2	2	0.00609998	1	1	0	32785	0	0				43469	234	237	0.545216	74	157	3	43232	0	3		-T:3
1418	G		32986	3	3	0.00909477	3	0	32983	0	0	0				43860	48	51	0.116279	42	5	43809	1	1	2	+A:1	-G:2
1419	A		33439	3	11	0.0328957	33428	0	1	2	0	8		-A:8		44403	78	158	0.355832	44245	3	54	21	0	80		-A:80
1420	A		33474	4	4	0.0119496	33470	0	2	2	0	0				44403	117	117	0.263496	44286	1	99	17	0	0
1421	A		33445	2	2	0.00597997	33443	0	2	0	0	0				44425	47	47	0.105796	44378	1	33	13	0	0
1422	A		33401	2	2	0.00598784	33399	0	2	0	0	0				44322	102	102	0.230134	44220	0	99	3	0	0
1423	G		33354	2	2	0.00599628	0	1	33352	1	0	0				44331	15	15	0.0338364	12	2	44316	1	0	0
1424	C		33282	3	3	0.00901388	0	33279	0	3	0	0				44319	9	10	0.0225637	1	44309	1	7	0	1		-C:1
1425	C		33372	2	2	0.00599305	1	33370	0	1	0	0				44461	2	2	0.00449832	1	44459	0	1	0	0
1426	T		33737	2	2	0.00592821	1	1	0	33735	0	0				44722	83	85	0.190063	2	81	0	44637	0	2		-T:2
1427	A		33860	2	2	0.00590667	33858	0	2	0	0	0				44773	149	159	0.355125	44614	2	145	2	0	10		-A:10
1428	A		33660	1	1	0.00297089	33659	0	0	1	0	0				44577	107	107	0.240034	44470	1	104	2	0	0
1429	C		33636	2	2	0.00594601	0	33634	1	1	0	0				44639	34	34	0.0761666	1	44605	1	32	0	0
1430	G		33584	1	1	0.00297761	1	0	33583	0	0	0				44562	12	12	0.0269288	9	2	44550	1	0	0
1431	A		33479	1	1	0.00298695	33478	0	0	1	0	0				44362	63	63	0.142013	44299	0	63	0	0	0
1432	G		33507	2	2	0.0059689	0	1	33505	1	0	0				44469	6	6	0.0134925	2	0	44463	4	0	0
1433	C		33559	2	2	0.00595965	1	33557	0	1	0	0				44530	7	7	0.0157197	3	44523	0	4	0	0
1434	T		33489	1	1	0.00298606	0	1	0	33488	0	0				44364	99	99	0.223154	2	97	0	44265	0	0
1435	T		33709	8	8	0.0237325	1	0	7	33701	0	0				44691	42	42	0.0939787	4	36	2	44649	0	0
1436	G		33617	4	5	0.0148734	2	1	33612	1	0	1		-G:1		44603	17	22	0.049324	14	1	44581	2	0	5		-G:5
1437	G		33589	3	3	0.0089315	2	0	33586	1	0	0				44581	10	10	0.0224311	7	1	44571	2	0	0
1438	T		33580	3	3	0.00893389	0	3	0	33577	0	0				44564	60	60	0.134638	8	48	4	44504	0	0
1439	G		33566	2	2	0.00595841	1	1	33564	0	0	0				44620	30	30	0.0672344	21	5	44590	4	0	0
1440	A		33660	1	1	0.00297089	33659	1	0	0	0	0				44622	102	102	0.228587	44520	1	93	8	0	0
1441	T		33659	1	1	0.00297097	1	0	0	33658	0	0				44691	138	138	0.308787	5	130	3	44553	0	0
1442	A		33628	2	2	0.00594742	33626	0	2	0	0	0				44713	50	50	0.111824	44663	0	43	7	0	0
1443	G		33447	4	4	0.0119592	1	2	33443	1	0	0				44528	38	38	0.0853396	34	3	44490	1	0	0
1444	C		33447	4	4	0.0119592	1	33443	0	3	0	0				44501	8	8	0.0179771	3	44493	0	5	0	0
1445	T		33498	2	2	0.00597051	0	2	0	33496	0	0				44492	41	41	0.0921514	3	35	3	44451	0	0
1446	G		33163	12	13	0.0392003	9	1	33150	2	0	1		-G:1		44393	14	15	0.0337891	9	2	44378	3	0	1		-G:1
1447	G		33125	4	4	0.0120755	1	1	33121	2	0	0				44351	32	35	0.0789159	27	1	44316	4	3	0	+A:3
1448	T		33182	2	3	0.00904105	1	1	0	33179	0	1		-T:1		44312	118	122	0.27532	36	81	1	44190	0	4		-T:4
1449	T		33428	1	1	0.0029915	0	0	1	33427	0	0				44437	200	200	0.450075	28	171	1	44237	0	0
1450	A		33409	3	4	0.0119728	33405	0	2	1	0	1		-A:1		44419	166	167	0.375965	44252	1	149	16	1	0	+C:1
1451	C		32932	2	7	0.0212559	1	32925	0	1	0	5		-C:5		44085	20	23	0.0521719	2	44062	1	17	0	3		-C:3
1452	C		32866	3	3	0.00912797	2	32863	0	1	0	0				44058	9	9	0.0204276	3	44049	0	6	0	0
1453	C		33127	5	7	0.0211308	2	33120	1	2	2	0	+A:2			44326	27	39	0.0879845	3	44287	0	24	12	0	+A:12
1454	A		33279	4	15	0.0450735	33264	1	3	0	0	11		-A:11		44425	13	77	0.173326	44348	3	10	0	0	64		-A:64
1455	A		33372	3	3	0.00898957	33369	0	1	2	0	0				44500	8	8	0.0179775	44492	1	7	0	0	0
1456	A		33356	1	1	0.00299796	33355	0	1	0	0	0				44556	3	3	0.0067331	44553	0	3	0	0	0
1457	A		33383	1	1	0.00299554	33382	0	0	1	0	0				44591	6	7	0.0156982	44584	0	5	1	1	0	+G:1
1458	A		33360	2	2	0.0059952	33358	0	2	0	0	0				44628	12	12	0.0268889	44616	0	11	1	0	0
1459	A		33450	4	4	0.0119581	33446	1	1	2	0	0				44698	19	19	0.0425075	44679	0	17	2	0	0
1460	T		33487	1	1	0.00298623	1	0	0	33486	0	0				44757	14	15	0.0335143	1	11	2	44742	0	1		-T:1
1461	G		33387	2	2	0.00599036	2	0	33385	0	0	0				44698	6	6	0.0134234	3	2	44692	1	0	0
1462	A		33541	3	3	0.00894428	33538	0	0	3	0	0				44743	25	25	0.0558747	44718	1	22	2	0	0
1463	A		33492	2	2	0.00597158	33490	1	0	1	0	0				44631	78	78	0.174766	44553	0	76	2	0	0
1464	T		33448	3	3	0.00896915	2	1	0	33445	0	0				44583	69	71	0.159254	1	63	5	44512	0	2		-T:2
1465	T		33524	1	1	0.00298294	0	1	0	33523	0	0				44675	71	71	0.158926	5	66	0	44604	0	0
1466	T		33788	0	0	0	0	0	0	33788	0	0				44952	15	15	0.0333689	2	13	0	44937	0	0
1467	A		33923	4	5	0.0147393	33918	1	2	1	0	1		-A:1		44995	44	45	0.100011	44950	0	35	9	0	1		-A:1
1468	A		33735	0	0	0	33735	0	0	0	0	0				44793	78	78	0.174134	44715	0	77	1	0	0
1469	G		33667	2	2	0.00594054	2	0	33665	0	0	0				44771	9	9	0.0201023	6	1	44762	2	0	0
1470	T		33400	3	3	0.00898204	2	1	0	33397	0	0				44368	138	138	0.311035	1	137	0	44230	0	0
1471	T		33526	1	1	0.00298276	0	0	1	33525	0	0				44631	44	44	0.0985862	2	41	1	44587	0	0
1472	C		33693	2	5	0.0148399	1	33688	0	1	0	3		-C:3		44824	16	18	0.0401571	1	44806	2	13	0	2		-C:2
1473	A		34065	3	3	0.00880669	34062	0	2	1	0	0				45102	33	33	0.0731675	45069	1	30	2	0	0
1474	A		33953	2	2	0.0058905	33951	0	1	1	0	0				45116	19	29	0.0642787	45087	0	18	1	10	0	+T:10
1475	T		34020	2	3	0.00881834	1	1	0	34017	0	1		-T:1		44991	159	175	0.388967	6	152	1	44816	0	16		-T:16
1476	T		33946	1	1	0.00294586	1	0	0	33945	0	0				44997	71	71	0.157788	1	70	0	44926	0	0
1477	T		33942	2	2	0.0058924	0	2	0	33940	0	0				45011	37	37	0.0822021	1	36	0	44974	0	0
1478	T		34136	4	4	0.0117178	3	1	0	34132	0	0				45207	31	31	0.0685735	7	22	2	45176	0	0
1479	A		34355	0	1	0.00291078	34354	0	0	0	0	1		-A:1		45423	19	19	0.041829	45404	1	2	16	0	0
1480	A		34187	1	1	0.00292509	34186	0	1	0	0	0				45253	11	11	0.0243078	45242	0	9	2	0	0
1481	A		34080	4	4	0.0117371	34076	1	1	2	0	0				45090	49	49	0.108672	45041	0	43	6	0	0
1482	C		34005	1	1	0.00294074	0	34004	0	1	0	0				45054	2	2	0.00443912	0	45052	0	2	0	0
1483	T		34039	2	3	0.00881342	2	0	0	34036	0	1		-T:1		44990	56	56	0.124472	1	55	0	44934	0	0
1484	T		34067	2	2	0.00587078	0	2	0	34065	0	0				45152	8	8	0.0177179	0	8	0	45144	0	0
1485	G		34117	3	4	0.0117244	1	0	34113	2	0	1		-G:1		45207	15	17	0.0376048	11	1	45190	3	0	2		-G:2
1486	C		34233	0	0	0	0	34233	0	0	0	0				45317	10	12	0.0264801	2	45305	0	8	2	0	+A:1;+T:1
1487	T		34297	1	7	0.0204099	0	1	0	34290	6	0	+A:6			45518	19	174	0.382266	4	15	0	45344	155	0	+A:151;+AA:3;+G:1
1488	A		34575	0	31	0.0896602	34544	0	0	0	0	31		-A:30;-AA:1		45649	50	414	0.90692	45235	0	49	1	0	364		-A:364
1489	A		34265	269	269	0.785058	33996	0	269	0	0	0				45639	60	60	0.131467	45579	0	60	0	0	0
1490	A		34522	3	3	0.00869011	34519	0	2	1	0	0				45704	36	36	0.0787677	45668	0	30	6	0	0
1491	A		34509	3	3	0.00869338	34506	0	3	0	0	0				45758	11	11	0.0240395	45747	0	7	4	0	0
1492	A		34488	2	2	0.00579912	34486	1	1	0	0	0				45666	7	7	0.0153287	45659	0	6	1	0	0
1493	A		34385	1	1	0.00290824	34384	0	1	0	0	0				45514	23	23	0.0505339	45491	1	21	1	0	0
1494	A		34414	1	1	0.00290579	34413	0	0	1	0	0				45555	34	35	0.0768302	45520	6	17	11	0	1		-AC:1
1495	C		34657	4	6	0.0173125	2	34651	0	2	0	2		-C:2		45716	13	16	0.0349987	2	45700	0	11	1	2	+A:1	-C:2
1496	A		34853	27	27	0.0774682	34826	1	3	23	0	0				45884	7	7	0.0152559	45877	0	5	2	0	0
1497	A		34885	3	3	0.00859968	34882	0	2	1	0	0				45900	22	22	0.0479303	45878	0	21	1	0	0
1498	C		34954	0	0	0	0	34954	0	0	0	0				45966	8	10	0.0217552	3	45956	1	4	0	2		-C:1;-CAAAAT:1
1499	A		34942	1	2	0.00572377	34940	0	0	1	0	1		-A:1		46013	19	23	0.0499859	45990	1	2	16	0	4		-A:4
1500	A		34842	1	1	0.0028701	34841	1	0	0	0	0				45877	15	15	0.0326961	45862	0	13	2	0	0
1501	A		34716	3	3	0.00864155	34713	0	0	3	0	0				45757	24	24	0.052451	45733	1	22	1	0	0
1502	A		34637	2	2	0.00577417	34635	0	2	0	0	0				45607	38	38	0.0833205	45569	2	35	1	0	0
1503	T		34338	1	1	0.00291223	0	1	0	34337	0	0				45324	19	19	0.0419204	1	17	1	45305	0	0
1504	C		34707	2	4	0.0115251	0	34703	0	2	0	2		-C:2		45689	7	10	0.0218871	1	45679	1	5	2	1	+A:2	-C:1
1505	A		34717	5	8	0.0230435	34709	1	3	1	0	3		-A:3		45772	9	36	0.0786507	45736	1	7	1	0	27		-A:25;-AA:2
1506	A		34843	3	3	0.00861005	34840	1	2	0	0	0				45811	16	16	0.0349261	45795	0	14	2	0	0
1507	A		34862	1	1	0.00286845	34861	1	0	0	0	0				45884	27	27	0.058844	45857	0	25	2	0	0
1508	A		34821	3	3	0.00861549	34818	0	3	0	0	0				45790	39	39	0.0851714	45751	1	38	0	0	0
1509	A		34909	5	5	0.014323	34904	0	4	1	0	0				45822	23	23	0.0501942	45799	0	21	2	0	0
1510	G		34859	2	2	0.0057374	1	0	34857	1	0	0				45771	4	4	0.00873916	2	0	45767	2	0	0
1511	T		34949	2	2	0.00572262	0	2	0	34947	0	0				45806	7	7	0.0152818	3	4	0	45799	0	0
1512	A		35006	2	3	0.00856996	35003	0	1	1	0	1		-A:1		45821	38	38	0.0829314	45783	0	37	1	0	0
1513	A		34844	5	5	0.0143497	34839	1	2	2	0	0				45582	132	132	0.289588	45450	1	123	8	0	0
1514	G		34888	1	1	0.00286632	1	0	34887	0	0	0				45769	2	2	0.00436977	1	0	45767	1	0	0
1515	T		34611	0	3	0.00866776	0	0	0	34608	0	3		-T:2;-TT:1		45282	128	147	0.324632	16	110	2	45135	0	19		-T:19
1516	T		34664	3	3	0.00865451	1	1	1	34661	0	0				45570	32	32	0.0702216	1	31	0	45538	0	0
1517	T		35122	40	40	0.113889	1	39	0	35082	0	0				46094	15	15	0.0325422	5	10	0	46079	0	0
1518	A		35514	2	2	0.00563158	35512	0	2	0	0	0				46297	33	33	0.0712789	46264	0	23	10	0	0
1519	G		35308	4	4	0.0113289	2	1	35304	1	0	0				46054	14	14	0.0303991	12	1	46040	1	0	0
1520	A		35314	1	1	0.00283174	35313	0	0	1	0	0				45907	129	129	0.281003	45778	3	117	9	0	0
1521	T		35150	2	3	0.00853485	1	1	0	35147	0	1		-T:1		45743	117	184	0.402247	5	109	3	45559	0	67		-T:67
1522	T		35251	3	5	0.014184	0	2	1	35246	0	2		-TA:2		45950	75	75	0.163221	17	58	0	45875	0	0
1523	A		35535	3	3	0.00844238	35532	0	2	1	0	0				46111	129	130	0.281928	45981	1	116	12	0	1		-A:1
1524	T		35402	1	1	0.0028247	0	1	0	35401	0	0				45993	92	92	0.20003	16	74	2	45901	0	0
1525	A		35390	2	2	0.00565131	35388	0	1	1	0	0				45958	129	129	0.280691	45829	1	127	1	0	0
1526	G		35075	2	2	0.00570207	1	1	35073	0	0	0				45733	22	22	0.0481053	19	1	45711	2	0	0
1527	C		34860	5	5	0.0143431	1	34855	1	3	0	0				45469	20	21	0.0461853	4	45448	4	12	0	1		-C:1
1528	C		35136	6	6	0.0170765	3	35130	0	3	0	0				45698	10	10	0.0218828	1	45688	1	8	0	0
1529	A		35416	0	3	0.00847075	35413	0	0	0	0	3		-A:3		45948	10	31	0.0674676	45917	0	5	5	0	21		-A:18;-AA:3
1530	A		35357	3	3	0.00848488	35354	0	2	1	0	0				45698	297	297	0.649919	45401	0	294	3	0	0
1531	A		35325	6	6	0.0169851	35319	0	3	3	0	0				45961	30	30	0.0652727	45931	0	17	13	0	0
1532	A		35376	2	2	0.00565355	35374	0	1	1	0	0				46041	9	9	0.0195478	46032	0	8	1	0	0
1533	G		35389	4	5	0.0141287	2	0	35384	2	0	1		-G:1		46019	9	10	0.0217302	7	0	46009	2	0	1		-G:1
1534	A		35371	2	2	0.00565435	35369	0	1	1	0	0				45905	81	81	0.176451	45824	2	77	2	0	0
1535	G		35315	6	10	0.0283166	3	0	35305	3	0	4		-G:4		45959	11	20	0.043517	8	0	45939	3	0	9		-G:9
1536	G		35181	4	4	0.0113698	1	0	35177	3	0	0				45792	22	22	0.0480433	11	5	45770	6	0	0
1537	G		35017	6	6	0.0171345	3	1	35011	2	0	0				45511	116	116	0.254883	68	45	45395	3	0	0
1538	A		35248	4	5	0.0141852	35243	0	2	2	0	1		-AC:1		45600	156	156	0.342105	45444	3	127	26	0	0
1539	C		35500	2	2	0.0056338	1	35498	0	1	0	0				45834	54	55	0.119998	2	45779	6	46	0	1		-C:1
1540	A		35648	3	3	0.00841562	35645	0	1	2	0	0				45869	128	131	0.285596	45738	7	97	24	0	3		-A:3
1541	G		35505	1	1	0.0028165	1	0	35504	0	0	0				45822	9	9	0.0196412	7	1	45813	1	0	0
1542	C		35523	6	6	0.0168905	3	35517	0	3	0	0				45902	7	7	0.0152499	5	45895	0	2	0	0
1543	T		35501	5	5	0.0140841	3	2	0	35496	0	0				45888	33	33	0.0719142	3	30	0	45855	0	0
1544	C		35605	3	3	0.00842578	0	35602	1	2	0	0				46044	7	7	0.0152028	1	46037	1	5	0	0
1545	T		35607	2	2	0.00561687	0	2	0	35605	0	0				46094	33	33	0.0715928	2	31	0	46061	0	0
1546	T		35512	1	1	0.00281595	0	1	0	35511	0	0				45978	17	19	0.0413241	1	16	0	45959	0	2		-TC:2
1547	C		35707	2	2	0.00560114	1	35705	0	1	0	0				46180	23	23	0.0498051	3	46157	2	18	0	0
1548	T		35786	2	2	0.00558878	1	1	0	35784	0	0				46256	15	15	0.0324282	9	5	1	46241	0	0
1549	G		35502	3	5	0.0140837	1	1	35497	1	0	2		-G:2		46045	10	13	0.0282333	7	2	46032	1	0	3		-G:3
1550	G		35441	4	4	0.0112864	1	2	35437	1	0	0				46018	18	19	0.0412882	13	3	45999	2	1	0	+A:1
1551	A		35616	3	3	0.00842318	35613	0	3	0	0	0				45925	221	221	0.481219	45704	1	211	9	0	0
1552	A		35745	1	1	0.00279759	35744	0	1	0	0	0				45436	391	391	0.860551	45045	1	388	2	0	0
1553	C		35498	1	1	0.00281706	0	35497	0	1	0	0				45915	47	47	0.102363	4	45868	1	42	0	0
1554	G		35444	7	7	0.0197495	4	1	35437	2	0	0				45889	32	35	0.076271	26	1	45854	5	0	3		-G:3
1555	G		35390	4	8	0.0226053	3	1	35382	0	4	0	+A:4			45884	17	26	0.0566646	6	7	45858	4	9	0	+A:9
1556	A		35394	2	32	0.0904108	35362	0	1	1	0	30		-A:30		45543	28	439	0.963924	45104	0	28	0	0	411		-A:405;-AA:6
1557	A		35564	2	2	0.00562366	35562	0	1	1	0	0				45931	55	55	0.119745	45876	0	55	0	0	0
1558	A		35465	0	0	0	35465	0	0	0	0	0				45927	50	50	0.108868	45877	1	44	5	0	0
1559	A		35255	0	0	0	35255	0	0	0	0	0				45763	27	27	0.0589996	45736	0	14	13	0	0
1560	A		34947	1	1	0.00286148	34946	0	1	0	0	0				45491	14	14	0.0307753	45477	0	13	1	0	0
1561	A		34408	3	3	0.0087189	34405	1	1	1	0	0				44776	94	94	0.209934	44682	32	57	5	0	0
1562	C		35017	1	1	0.00285576	0	35016	0	1	0	0				45511	10	10	0.0219727	2	45501	1	7	0	0
1563	C		34976	4	4	0.0114364	1	34972	1	2	0	0				45535	3	4	0.00878445	1	45531	0	2	1	0	+T:1
1564	T		35063	5	9	0.0256681	2	2	1	35054	0	4		-T:4		45590	27	43	0.0943189	1	25	1	45547	0	16		-T:16
1565	T		35069	3	3	0.00855456	2	1	0	35066	0	0				45641	40	40	0.0876405	0	40	0	45601	0	0
1566	T		35045	4	5	0.0142674	1	3	0	35040	0	1		-TA:1		45647	13	13	0.0284794	2	11	0	45634	0	0
1567	A		34982	5	7	0.0200103	34975	1	2	2	0	2		-A:2		45586	12	16	0.0350985	45570	0	2	10	0	4		-A:4
1568	A		34845	1	1	0.00286985	34844	0	0	1	0	0				45511	9	9	0.0197754	45502	0	5	4	0	0
1569	T		34843	3	3	0.00861005	0	3	0	34840	0	0				45410	56	56	0.123321	2	53	1	45354	0	0
1570	A		34766	1	1	0.00287637	34765	0	1	0	0	0				45404	18	18	0.0396441	45386	1	14	3	0	0
1571	G		34713	2	2	0.00576153	2	0	34711	0	0	0				45363	4	4	0.00881776	3	0	45359	1	0	0
1572	T		34329	5	5	0.0145649	3	2	0	34324	0	0				44936	124	124	0.275948	8	110	6	44812	0	0
1573	G		34513	7	7	0.0202822	2	3	34506	2	0	0				45202	11	11	0.0243352	6	1	45191	4	0	0
1574	A		34628	0	0	0	34628	0	0	0	0	0				45330	31	31	0.0683874	45299	0	30	1	0	0
1575	A		34721	2	2	0.0057602	34719	0	1	1	0	0				45445	66	66	0.14523	45379	0	63	3	0	0
1576	T		34676	3	3	0.00865152	0	2	1	34673	0	0				45388	72	72	0.158632	3	69	0	45316	0	0
1577	A		34677	2	4	0.011535	34673	0	2	0	0	2		-A:2		45438	33	37	0.0814296	45401	0	27	6	0	4		-A:4
1578	A		34588	1	1	0.00289118	34587	0	0	1	0	0				45355	18	18	0.0396869	45337	0	16	2	0	0
1579	T		34358	2	2	0.00582106	1	1	0	34356	0	0				45058	86	86	0.190865	2	82	2	44972	0	0
1580	T		34288	3	3	0.00874942	2	1	0	34285	0	0				45053	63	63	0.139835	13	49	1	44990	0	0
1581	A		34528	3	3	0.0086886	34525	0	1	2	0	0				45265	28	29	0.0640672	45236	0	24	4	0	1		-A:1
1582	A		34453	2	2	0.00580501	34451	0	2	0	0	0				45211	36	36	0.0796266	45175	0	34	2	0	0
1583	C		34506	1	2	0.00579609	1	34504	0	0	0	1		-C:1		45212	13	19	0.0420242	1	45193	0	12	0	6		-C:6
1584	A		34477	17	19	0.0551092	34458	0	1	16	0	2		-A:2		45265	11	15	0.0331382	45250	1	2	8	0	4		-A:4
1585	A		34495	1	1	0.00289897	34494	0	1	0	0	0				45300	20	20	0.0441501	45280	0	5	15	0	0
1586	A		34342	1	1	0.00291189	34341	0	0	1	0	0				45065	20	20	0.0443803	45045	0	7	13	0	0
1587	A		34121	2	2	0.00586149	34119	0	1	1	0	0				44850	33	33	0.0735786	44817	0	13	20	0	0
1588	C		34362	2	2	0.00582038	0	34360	0	2	0	0				45070	7	7	0.0155314	1	45063	0	6	0	0
1589	A		34263	2	2	0.0058372	34261	0	1	1	0	0				44976	9	9	0.0200107	44967	1	7	1	0	0
1590	G		34105	0	0	0	0	0	34105	0	0	0				44773	4	4	0.00893396	3	0	44769	1	0	0
1591	C		34081	4	4	0.0117367	2	34077	1	1	0	0				44787	3	4	0.00893116	2	44783	0	1	0	1		-C:1
1592	T		33935	3	3	0.00884043	1	2	0	33932	0	0				44790	9	65	0.145122	2	7	0	44725	0	56		-T:56
1593	T		33897	2	2	0.00590023	0	2	0	33895	0	0				44733	8	8	0.0178839	1	7	0	44725	0	0
1594	T		33835	1	1	0.00295552	1	0	0	33834	0	0				44820	16	16	0.0356983	3	13	0	44804	0	0
1595	T		33964	0	0	0	0	0	0	33964	0	0				44887	22	22	0.049012	14	8	0	44865	0	0
1596	A		34245	3	3	0.0087604	34242	0	3	0	0	0				45073	41	42	0.0931822	45031	0	17	24	0	1		-A:1
1597	A		34106	3	3	0.00879611	34103	0	1	2	0	0				44943	60	60	0.133502	44883	1	55	4	0	0
1598	C		34107	2	2	0.0058639	1	34105	0	1	0	0				44658	305	308	0.689686	0	44350	1	304	0	3		-C:3
1599	C		33950	2	2	0.00589102	1	33948	1	0	0	0				44817	39	39	0.0870206	1	44778	2	36	0	0
1600	A		33906	2	2	0.00589866	33904	0	1	1	0	0				44788	70	82	0.183085	44706	11	53	6	12	0	+T:12
1601	T		33970	2	2	0.00588755	2	0	0	33968	0	0				44790	172	172	0.384014	5	166	1	44618	0	0
1602	T		34019	1	1	0.00293953	0	1	0	34018	0	0				44945	71	71	0.157971	5	65	1	44874	0	0
1603	G		33874	3	5	0.0147606	2	1	33869	0	0	2		-G:2		44830	19	22	0.0490743	16	1	44808	2	0	3		-G:3
1604	T		33893	1	1	0.00295046	1	0	0	33892	0	0				44782	55	56	0.12505	9	46	0	44726	0	1		-T:1
1605	A		33903	3	3	0.00884877	33900	1	2	0	0	0				44743	94	100	0.223499	44643	2	88	4	5	1	+G:5	-A:1
1606	G		33603	3	3	0.00892777	2	1	33600	0	0	0				44501	18	18	0.0404485	16	0	44483	2	0	0
1607	G		33400	4	4	0.011976	4	0	33396	0	0	0				44353	36	37	0.0834216	31	4	44316	1	1	0	+C:1
1608	C		33426	6	6	0.0179501	3	33420	1	2	0	0				44362	26	26	0.0586087	5	44336	6	15	0	0
1609	C		33523	2	2	0.00596605	1	33521	0	1	0	0				44516	13	13	0.029203	3	44503	1	9	0	0
1610	T		33728	1	1	0.0029649	0	1	0	33727	0	0				44660	125	132	0.295567	5	116	4	44528	0	7		-T:7
1611	A		33769	3	260	0.769937	33509	0	0	3	0	257		-A:257		44934	24	198	0.440646	44736	3	19	2	0	174		-A:172;-AA:2
1612	A		33735	4	4	0.0118571	33731	0	3	1	0	0				44779	33	33	0.0736953	44746	1	25	7	0	0
1613	A		33611	2	2	0.00595043	33609	1	1	0	0	0				44676	92	92	0.205927	44584	0	89	3	0	0
1614	A		33663	9	9	0.0267356	33654	0	9	0	0	0				44687	65	65	0.145456	44622	0	63	2	0	0
1615	G		33629	1	1	0.00297362	0	0	33628	1	0	0				44643	7	9	0.0201599	5	0	44634	2	1	1	+C:1	-G:1
1616	C		33695	4	4	0.0118712	1	33691	0	3	0	0				44683	17	17	0.0380458	2	44666	0	15	0	0
1617	A		33774	3	3	0.00888257	33771	1	2	0	0	0				44691	107	108	0.241659	44583	9	86	12	1	0	+G:1
1618	G		33432	3	3	0.00897344	3	0	33429	0	0	0				44401	63	63	0.141889	36	21	44338	6	0	0
1619	C		32995	5	6	0.0181846	2	32989	0	3	0	1		-C:1		44106	46	47	0.106561	3	44059	4	39	1	0	+A:1
1620	C		33071	4	4	0.0120952	2	33067	0	2	0	0				44246	28	28	0.0632826	1	44218	2	25	0	0
1621	A		32964	4	5	0.0151681	32959	0	3	1	0	1		-A:1		44102	112	113	0.256224	43989	6	89	17	0	1		-A:1
1622	C		33171	3	4	0.0120587	1	33167	1	1	0	1		-C:1		44359	22	24	0.054104	1	44335	3	18	0	2		-C:2
1623	C		33162	3	3	0.0090465	1	33159	1	1	0	0				44417	14	16	0.0360222	2	44401	0	12	1	1	+A:1	-CAA:1
1624	A		33182	1	1	0.00301368	33181	0	1	0	0	0				44403	46	47	0.105849	44356	2	39	5	0	1		-A:1
1625	A		33248	2	2	0.0060154	33246	1	1	0	0	0				44456	43	43	0.0967249	44413	1	41	1	0	0
1626	T		33395	3	3	0.00898338	2	1	0	33392	0	0				44596	44	44	0.0986636	1	41	2	44552	0	0
1627	A		33537	1	4	0.0119271	33533	0	1	0	0	3		-A:3		44805	19	29	0.0647249	44776	0	6	13	0	10		-A:10
1628	A		33379	2	2	0.00599179	33377	0	2	0	0	0				44722	6	6	0.0134162	44716	0	5	1	0	0
1629	A		33165	1	1	0.00301523	33164	0	1	0	0	0				44589	8	8	0.0179416	44581	0	6	2	0	0
1630	G		33080	3	3	0.00906892	2	0	33077	1	0	0				44454	17	17	0.0382418	13	3	44437	1	0	0
1631	A		33105	4	4	0.0120828	33101	1	2	1	0	0				44519	5	7	0.0157236	44512	0	3	2	0	2		-A:2
1632	A		32848	1	1	0.00304433	32847	0	0	1	0	0				44298	10	10	0.0225744	44288	0	6	4	0	0
1633	A		32857	2	2	0.00608698	32855	1	0	1	0	0				44279	2	2	0.00451681	44277	0	2	0	0	0
1634	G		32889	2	2	0.00608106	2	0	32887	0	0	0				44213	1	1	0.00226178	1	0	44212	0	0	0
1635	C		33180	4	4	0.0120555	2	33176	0	2	0	0				44463	43	43	0.0967096	8	44420	0	35	0	0
1636	G		33173	1	1	0.0030145	0	0	33172	1	0	0				44602	18	18	0.0403569	13	4	44584	1	0	0
1637	T		32999	2	2	0.00606079	1	1	0	32997	0	0				44254	146	146	0.329914	1	144	1	44108	0	0
1638	T		33054	79	79	0.239003	1	78	0	32975	0	0				44530	100	100	0.224568	8	89	3	44430	0	0
1639	C		33327	4	5	0.0150029	0	33322	1	3	0	1		-C:1		44816	25	27	0.0602463	0	44789	0	25	0	2		-C:2
1640	A		33604	3	4	0.0119033	33600	0	1	2	0	1		-A:1		45034	8	8	0.0177644	45026	0	3	5	0	0
1641	A		33507	3	3	0.00895335	33504	0	2	1	0	0				44963	10	10	0.0222405	44953	0	10	0	0	0
1642	G		33405	2	2	0.00598713	0	1	33403	1	0	0				44854	4	4	0.00891782	3	0	44850	1	0	0
1643	C		33338	2	2	0.00599916	1	33336	0	1	0	0				44851	5	5	0.011148	1	44846	1	3	0	0
1644	T		33016	3	3	0.0090865	1	2	0	33013	0	0				44561	36	36	0.0807881	1	35	0	44525	0	0
1645	C		33398	3	4	0.0119768	1	33394	0	2	0	1		-C:1		44863	5	5	0.011145	2	44858	0	3	0	0
1646	A		33526	3	3	0.00894828	33523	0	1	2	0	0				45000	81	81	0.18	44919	1	73	7	0	0
1647	A		33575	1	1	0.00297841	33574	0	0	1	0	0				44888	175	179	0.39877	44709	0	171	4	4	0	+T:4
1648	C		33642	2	3	0.00891742	1	33639	0	1	0	1		-C:1		45010	18	18	0.0399911	2	44992	1	15	0	0
1649	A		33655	2	2	0.00594265	33653	0	1	1	0	0				45068	10	10	0.0221887	45058	1	8	1	0	0
1650	T		33566	2	2	0.00595841	1	1	0	33564	0	0				44957	54	55	0.122339	1	51	2	44902	0	1		-T:1
1651	A		33639	0	5	0.0148637	33634	0	0	0	0	5		-A:5		45005	18	48	0.106655	44957	2	5	11	0	30		-A:30
1652	A		33477	1	1	0.00298713	33476	0	1	0	0	0				44859	29	29	0.064647	44830	0	25	4	0	0
1653	A		33479	1	1	0.00298695	33478	0	1	0	0	0				44824	42	42	0.0936998	44782	0	39	3	0	0
1654	A		33533	1	1	0.00298214	33532	0	0	1	0	0				44943	43	43	0.0956767	44900	0	40	3	0	0
1655	T		33530	2	2	0.00596481	1	1	0	33528	0	0				44937	72	74	0.164675	2	69	1	44863	0	2		-T:2
1656	T		33433	2	2	0.00598211	0	2	0	33431	0	0				44928	28	28	0.0623219	1	27	0	44900	0	0
1657	T		33478	5	5	0.0149352	3	2	0	33473	0	0				44984	22	22	0.0489063	3	19	0	44962	0	0
1658	C		33469	6	6	0.017927	1	33463	1	4	0	0				44917	9	14	0.0311686	1	44903	0	8	0	5		-C:5
1659	A		33436	4	4	0.0119632	33432	0	3	1	0	0				44910	7	7	0.0155867	44903	0	4	3	0	0
1660	A		33480	1	1	0.00298686	33479	0	0	1	0	0				44967	10	10	0.0222385	44957	0	6	4	0	0
1661	T		33545	4	4	0.0119243	1	2	1	33541	0	0				44933	76	76	0.169141	1	74	1	44857	0	0
1662	T		33756	5	5	0.0148122	3	2	0	33751	0	0				45194	38	38	0.084082	4	34	0	45156	0	0
1663	A		33880	0	0	0	33880	0	0	0	0	0				45320	17	21	0.0463372	45299	1	13	3	0	4		-A:4
1664	A		33711	0	0	0	33711	0	0	0	0	0				45137	19	19	0.0420941	45118	0	16	3	0	0
1665	T		33542	1	1	0.00298134	0	1	0	33541	0	0				44848	68	68	0.151623	1	67	0	44780	0	0
1666	T		33397	4	4	0.0119771	2	2	0	33393	0	0				44720	114	114	0.254919	4	110	0	44606	0	0
1667	C		33465	2	4	0.0119528	1	33461	0	1	0	2		-C:2		44848	18	18	0.0401356	4	44830	2	12	0	0
1668	C		33525	3	3	0.00894855	2	33522	0	1	0	0				44907	12	12	0.0267219	3	44895	1	8	0	0
1669	A		33703	3	3	0.00890128	33700	0	2	1	0	0				45046	9	9	0.0199796	45037	1	4	4	0	0
1670	T		33691	2	2	0.0059363	1	1	0	33689	0	0				44977	73	73	0.162305	1	71	1	44904	0	0
1671	A		33717	1	3	0.00889759	33714	0	1	0	0	2		-A:2		45069	12	27	0.0599081	45042	0	12	0	0	15		-A:15
1672	A		33590	1	1	0.00297708	33589	0	1	0	0	0				44995	32	32	0.071119	44963	0	28	4	0	0
1673	T		33586	2	4	0.0119097	2	0	0	33582	0	2		-T:2		44928	63	74	0.164708	2	61	0	44854	0	11		-T:11
1674	T		33603	2	2	0.00595185	0	2	0	33601	0	0				44968	100	100	0.22238	2	98	0	44868	0	0
1675	T		33750	2	2	0.00592593	0	1	1	33748	0	0				45007	116	116	0.257738	7	106	3	44891	0	0
1676	A		33759	3	4	0.0118487	33755	0	2	1	0	1		-AC:1		44918	130	132	0.293869	44786	0	36	94	0	2		-A:2
1677	C		33442	1	1	0.00299025	1	33441	0	0	0	0				44772	23	23	0.0513714	1	44749	1	21	0	0
1678	A		33250	2	2	0.00601504	33248	0	1	1	0	0				44464	101	101	0.22715	44363	2	89	10	0	0
1679	C		33416	6	7	0.020948	3	33409	0	3	0	1		-C:1		44649	23	27	0.0604717	4	44622	1	18	0	4		-C:4
1680	C		33175	4	4	0.0120573	1	33171	2	1	0	0				44445	20	20	0.0449994	2	44425	1	17	0	0
1681	A		33151	2	2	0.006033	33149	0	1	1	0	0				44359	80	81	0.182601	44278	5	61	14	0	1		-A:1
1682	A		32765	2	2	0.00610407	32763	0	1	1	0	0				43970	112	112	0.254719	43858	2	98	12	0	0
1683	C		33259	3	3	0.00902011	2	33256	0	1	0	0				44586	22	22	0.0493428	1	44564	1	20	0	0
1684	T		33050	2	2	0.00605144	1	1	0	33048	0	0				44297	168	168	0.379258	2	165	1	44129	0	0
1685	T		32830	6	6	0.018276	1	4	1	32824	0	0				44091	102	102	0.23134	6	96	0	43989	0	0
1686	C		33265	4	4	0.0120247	1	33261	0	3	0	0				44548	11	11	0.0246925	2	44537	8	1	0	0
1687	C		33234	3	3	0.0090269	2	33231	0	1	0	0				44611	11	11	0.0246576	3	44600	0	8	0	0
1688	T		33207	1	1	0.00301141	1	0	0	33206	0	0				44603	23	23	0.051566	1	22	0	44580	0	0
1689	A		33148	1	3	0.00905032	33145	0	1	0	0	2		-A:2		44533	25	43	0.0965576	44490	0	22	3	0	18		-A:18
1690	A		32859	2	2	0.00608661	32857	0	1	1	0	0				44192	81	81	0.183291	44111	0	78	3	0	0
1691	A		32639	5	5	0.0153191	32634	1	2	2	0	0				43874	139	139	0.316816	43735	2	135	2	0	0
1692	C		33381	0	0	0	0	33381	0	0	0	0				44660	3	3	0.00671742	1	44657	0	2	0	0
1693	T		33166	0	0	0	0	0	0	33166	0	0				44430	25	25	0.0562683	2	23	0	44405	0	0
1694	T		33426	0	0	0	0	0	0	33426	0	0				44660	13	14	0.031348	4	9	0	44646	1	0	+A:1
1695	A		33490	3	3	0.0089579	33487	0	1	2	0	0				44769	30	104	0.232304	44665	1	17	12	0	74		-A:74
1696	A		33272	2	2	0.00601106	33270	0	1	1	0	0				44477	46	46	0.103424	44431	0	44	2	0	0
1697	A		33205	3	3	0.00903478	33202	0	2	1	0	0				44380	64	64	0.144209	44316	0	61	3	0	0
1698	A		33241	4	4	0.0120333	33237	0	3	1	0	0				44479	83	83	0.186605	44396	1	78	4	0	0
1699	T		33212	4	4	0.0120438	1	2	1	33208	0	0				44446	90	90	0.202493	1	89	0	44356	0	0
1700	T		33078	2	2	0.00604631	0	2	0	33076	0	0				44483	37	37	0.0831778	5	31	1	44446	0	0
1701	G		32708	5	6	0.0183441	3	0	32702	2	0	1		-G:1		44151	6	9	0.0203846	4	1	44142	1	0	3		-G:3
1702	G		32500	3	3	0.00923077	1	0	32497	2	0	0				43901	9	9	0.0205007	5	0	43892	4	0	0
1703	G		32842	3	3	0.00913464	1	1	32839	1	0	0				44210	6	8	0.0180955	4	2	44202	0	2	0	+A:2
1704	T		33117	1	2	0.00603919	0	1	0	33115	0	1		-T:1		44344	140	145	0.326989	15	124	1	44199	0	5		-T:5
1705	T		33303	0	0	0	0	0	0	33303	0	0				44539	171	171	0.383933	66	103	2	44368	0	0
1706	A		33607	2	3	0.00892671	33604	0	1	1	0	1		-A:1		44610	372	375	0.840619	44235	4	62	306	0	3		-A:3
1707	A		33469	2	2	0.00597568	33467	0	2	0	0	0				44813	40	40	0.0892598	44773	1	32	7	0	0
1708	T		33379	2	2	0.00599179	1	1	0	33377	0	0				44697	132	132	0.295322	5	125	2	44565	0	0
1709	C		33503	2	2	0.00596961	1	33501	0	1	0	0				44939	16	16	0.0356038	3	44923	0	13	0	0
1710	T		33685	1	2	0.00593736	0	1	0	33683	0	1		-TA:1		45065	36	36	0.0798846	4	30	2	45029	0	0
1711	A		33768	2	2	0.00592277	33766	0	2	0	0	0				45068	23	23	0.051034	45045	0	19	4	0	0
1712	T		33752	2	2	0.00592557	0	1	1	33750	0	0				44981	45	45	0.100042	4	40	1	44936	0	0
1713	A		33781	1	2	0.00592049	33779	0	1	0	0	1		-A:1		44969	74	75	0.166782	44894	1	72	1	0	1		-A:1
1714	A		33674	0	0	0	33674	0	0	0	0	0				44826	69	69	0.153929	44757	3	64	2	0	0
1715	C		33715	1	1	0.00296604	0	33714	0	1	0	0				44973	3	3	0.00667067	1	44970	1	1	0	0
1716	T		33610	0	4	0.0119012	0	0	0	33606	0	4		-T:4		44844	107	110	0.245295	3	103	1	44734	0	3		-T:3
1717	T		33584	2	2	0.00595522	0	2	0	33582	0	0				44942	47	47	0.104579	3	44	0	44895	0	0
1718	T		33857	3	3	0.0088608	2	0	1	33854	0	0				45173	32	32	0.0708388	1	30	1	45141	0	0
1719	A		34182	2	2	0.00585103	34180	0	2	0	0	0				45515	9	9	0.0197737	45506	0	4	5	0	0
1720	T		34182	2	2	0.00585103	0	2	0	34180	0	0				45503	15	15	0.0329649	1	13	1	45488	0	0
1721	A		34301	2	2	0.00583073	34299	0	1	1	0	0				45574	24	28	0.0614385	45546	0	6	18	0	4		-A:4
1722	G		34144	1	1	0.00292877	0	0	34143	1	0	0				45441	22	22	0.0484144	15	6	45419	1	0	0
1723	A		34048	4	4	0.0117481	34044	1	2	1	0	0				45327	66	66	0.145609	45261	0	62	4	0	0
1724	T		34162	2	2	0.00585446	1	1	0	34160	0	0				45393	89	89	0.196065	8	78	3	45304	0	0
1725	G		34037	4	4	0.0117519	1	2	34033	1	0	0				45314	45	45	0.0993071	27	14	45269	4	0	0
1726	C		34071	3	4	0.0117402	1	34067	0	2	0	1		-C:1		45276	52	52	0.114851	9	45224	8	35	0	0
1727	A		34320	2	3	0.00874126	34317	1	1	0	0	1		-A:1		45432	117	118	0.259729	45314	7	89	21	0	1		-A:1
1728	A		34310	4	4	0.0116584	34306	0	2	2	0	0				45496	86	86	0.189028	45410	0	75	11	0	0
1729	C		34362	0	0	0	0	34362	0	0	0	0				45525	12	12	0.0263591	2	45513	0	10	0	0
1730	A		34428	2	2	0.00580923	34426	0	2	0	0	0				45448	50	50	0.110016	45398	5	37	8	0	0
1731	C		34492	1	1	0.00289922	0	34491	0	1	0	0				45530	6	6	0.0131781	1	45524	0	5	0	0
1732	T		34681	0	0	0	0	0	0	34681	0	0				45627	6	6	0.0131501	1	5	0	45621	0	0
1733	G		34582	3	3	0.00867503	1	0	34579	2	0	0				45597	15	15	0.0328969	11	1	45582	3	0	0
1734	T		34387	2	4	0.0116323	0	2	0	34383	0	2		-T:1;-TT:1		45470	40	42	0.0923686	0	40	0	45428	0	2		-T:2
1735	T		34608	2	2	0.00577901	0	1	1	34606	0	0				45683	13	13	0.028457	4	9	0	45670	0	0
1736	A		34779	2	2	0.0057506	34777	0	1	1	0	0				45784	53	53	0.115761	45731	2	50	1	0	0
1737	G		34652	4	4	0.0115433	4	0	34648	0	0	0				45661	20	20	0.0438011	17	1	45641	2	0	0
1738	T		34483	2	2	0.00579996	2	0	0	34481	0	0				45365	130	130	0.286565	20	108	2	45235	0	0
1739	A		34731	1	1	0.00287927	34730	0	1	0	0	0				45651	98	98	0.214672	45553	1	97	0	0	0
1740	T		34652	1	1	0.00288584	1	0	0	34651	0	0				45585	96	96	0.210596	14	76	6	45489	0	0
1741	G		34628	3	3	0.00866351	1	1	34625	1	0	0				45629	31	31	0.0679392	25	2	45598	4	0	0
1742	A		34543	4	4	0.0115798	34539	0	3	1	0	0				45403	158	158	0.347995	45245	2	134	22	0	0
1743	G		34540	2	3	0.00868558	2	0	34537	0	0	1		-GT:1		45543	39	39	0.0856334	33	4	45504	2	0	0
1744	T		34485	3	3	0.00869943	1	1	1	34482	0	0				45395	133	133	0.292984	8	124	1	45262	0	0
1745	A		34828	2	5	0.0143563	34823	0	1	1	0	3		-A:3		45646	124	131	0.286991	45515	2	100	22	0	7		-A:7
1746	A		34693	4	4	0.0115297	34689	0	2	2	0	0				45597	76	77	0.168871	45520	1	58	17	1	0	+T:1
1747	C		34588	3	3	0.00867353	0	34585	0	3	0	0				45584	19	21	0.0460688	2	45563	1	16	1	1	+A:1	-C:1
1748	A		34854	4	4	0.0114764	34850	1	2	1	0	0				45780	9	12	0.0262123	45768	0	7	2	0	3		-A:3
1749	A		34903	4	4	0.0114603	34899	1	2	1	0	0				45805	15	15	0.0327475	45790	0	14	1	0	0
1750	G		34522	2	2	0.00579341	0	1	34520	1	0	0				45507	6	10	0.0219746	4	0	45497	2	4	0	+A:4
1751	A		34545	1	1	0.00289477	34544	0	1	0	0	0				45514	43	44	0.0966736	45470	0	37	6	0	1		-A:1
1752	A		34447	2	2	0.00580602	34445	0	1	1	0	0				45302	162	162	0.3576	45140	1	159	2	0	0
1753	T		34420	1	1	0.00290529	0	1	0	34419	0	0				45279	153	153	0.337905	2	150	1	45126	0	0
1754	T		33912	302	302	0.89054	301	1	0	33610	0	0				45147	91	91	0.201564	7	84	0	45056	0	0
1755	C		34184	2	2	0.00585069	1	34182	0	1	0	0				45155	31	31	0.0686524	3	45124	3	25	0	0
1756	C		34173	2	2	0.00585257	0	34171	0	2	0	0				45083	47	47	0.104252	2	45036	2	43	0	0
1757	A		34281	3	3	0.0087512	34278	0	3	0	0	0				45135	120	120	0.265869	45015	12	88	20	0	0
1758	A		34208	2	2	0.00584659	34206	0	1	1	0	0				45024	129	129	0.286514	44895	1	127	1	0	0
1759	T		34272	5	5	0.0145892	0	5	0	34267	0	0				45189	79	79	0.174821	2	77	0	45110	0	0
1760	T		34043	1	1	0.00293746	0	1	0	34042	0	0				45072	79	79	0.175275	5	71	3	44993	0	0
1761	C		34227	1	1	0.00292167	0	34226	0	1	0	0				45227	9	9	0.0198996	6	45218	1	2	0	0
1762	T		34150	3	4	0.011713	1	2	0	34146	0	1		-T:1		45043	132	133	0.295273	9	119	4	44910	0	1		-T:1
1763	C		34309	3	6	0.0174881	1	34303	0	2	0	3		-C:3		45329	16	20	0.0441219	2	45309	0	14	0	4		-C:4
1764	C		34248	4	4	0.0116795	1	34244	1	2	0	0				45295	18	18	0.0397395	1	45277	0	17	0	0
1765	A		34374	5	5	0.0145459	34369	0	3	2	0	0				45218	140	142	0.314034	45076	9	122	9	0	2		-A:2
1766	G		34066	4	4	0.0117419	2	1	34062	1	0	0				45066	26	26	0.0576932	22	0	45040	4	0	0
1767	G		33811	7	7	0.0207033	4	0	33804	3	0	0				44842	16	16	0.0356808	13	2	44826	1	0	0
1768	C		34031	2	2	0.00587699	1	34029	0	1	0	0				45123	19	29	0.0642688	3	45094	1	15	10	0	+A:10
1769	A		34079	2	2	0.00586872	34077	0	1	1	0	0				45032	172	172	0.381951	44860	9	152	11	0	0
1770	T		34116	2	2	0.00586235	0	1	1	34114	0	0				45115	95	95	0.210573	2	92	1	45020	0	0
1771	A		34188	2	2	0.00585001	34186	0	2	0	0	0				45027	188	188	0.417527	44839	0	182	6	0	0
1772	C		34042	3	3	0.00881264	1	34039	0	2	0	0				45033	57	57	0.126574	2	44976	10	45	0	0
1773	G		33965	6	6	0.0176652	4	0	33959	2	0	0				44951	20	20	0.0444929	16	0	44931	4	0	0
1774	C		33902	2	2	0.00589936	1	33900	0	1	0	0				44877	35	35	0.077991	2	44842	1	32	0	0
1775	G		34051	6	6	0.0176206	4	1	34045	1	0	0				45017	35	35	0.0777484	31	2	44982	2	0	0
1776	T		33734	2	2	0.00592874	1	1	0	33732	0	0				44592	128	129	0.28929	21	104	3	44463	0	1		-T:1
1777	A		34002	1	1	0.002941	34001	0	0	1	0	0				45017	35	35	0.0777484	44982	1	29	5	0	0
1778	T		34039	0	2	0.00587561	0	0	0	34037	1	1	+A:1	-T:1		44934	127	127	0.282637	8	117	2	44807	0	0
1779	A		34125	1	1	0.0029304	34124	0	0	1	0	0				45043	154	162	0.359656	44881	3	130	21	0	8		-A:8
1780	A		33917	3	3	0.00884512	33914	0	2	1	0	0				44900	85	88	0.195991	44812	1	73	11	3	0	+T:3
1781	C		33925	2	2	0.00589536	0	33923	0	2	0	0				44935	20	20	0.0445087	1	44915	0	19	0	0
1782	A		34106	1	1	0.00293204	34105	0	0	1	0	0				45080	17	18	0.039929	45062	1	8	8	0	1		-A:1
1783	A		34098	1	1	0.00293272	34097	0	1	0	0	0				45061	34	34	0.0754533	45027	1	32	1	0	0
1784	C		34004	0	0	0	0	34004	0	0	0	0				44956	2	2	0.00444879	0	44954	0	2	0	0
1785	T		34084	0	1	0.00293393	0	0	0	34083	0	1		-T:1		44897	66	66	0.147003	4	61	1	44831	0	0
1786	C		34055	2	3	0.00880928	1	34052	0	1	0	1		-CG:1		44934	42	43	0.0956959	8	44891	0	34	0	1		-C:1
1787	G		33954	6	6	0.017671	3	0	33948	3	0	0				44875	13	14	0.0311978	12	0	44861	1	0	1		-G:1
1788	G		33772	4	4	0.0118441	2	1	33768	1	0	0				44771	7	9	0.0201023	3	3	44762	1	2	0	+A:2
1789	A		34055	2	2	0.00587285	34053	0	1	1	0	0				44931	52	52	0.115733	44879	0	51	1	0	0
1790	T		34135	51	51	0.149407	0	50	1	34084	0	0				44951	114	115	0.255834	5	108	1	44836	0	1		-T:1
1791	A		34338	0	2	0.00582445	34336	0	0	0	0	2		-A:2		45057	235	242	0.537097	44815	2	219	14	3	4	+T:3	-A:4
1792	A		34187	0	0	0	34187	0	0	0	0	0				45031	109	109	0.242055	44922	3	97	9	0	0
1793	C		34157	2	2	0.00585532	1	34155	0	1	0	0				45072	8	10	0.0221867	2	45062	1	5	0	2		-C:2
1794	C		34131	3	3	0.00878966	1	34128	0	2	0	0				45056	13	14	0.0310724	3	45042	1	9	1	0	+G:1
1795	A		34461	1	1	0.00290183	34460	0	1	0	0	0				45234	67	69	0.15254	45165	7	53	7	2	0	+T:2
1796	T		34489	1	1	0.00289948	1	0	0	34488	0	0				45221	67	68	0.150373	2	65	0	45153	0	1		-T:1
1797	T		34488	1	1	0.00289956	0	1	0	34487	0	0				45312	9	9	0.0198623	1	8	0	45303	0	0
1798	G		34383	3	3	0.00872524	2	0	34380	1	0	0				45205	19	20	0.0442429	16	1	45185	2	0	1		-G:1
1799	T		34469	6	9	0.0261104	4	2	0	34460	0	3		-T:3		45232	46	46	0.101698	9	37	0	45186	0	0
1800	T		34666	1	1	0.00288467	0	1	0	34665	0	0				45348	32	32	0.0705654	6	25	1	45316	0	0
1801	A		34753	1	1	0.00287745	34752	1	0	0	0	0				45301	102	103	0.227368	45198	0	101	1	0	1		-A:1
1802	G		34456	2	2	0.0058045	1	0	34454	1	0	0				45212	8	8	0.0176944	6	0	45204	2	0	0
1803	T		34444	1	2	0.00580653	1	0	0	34442	0	1		-T:1		45178	59	62	0.137235	3	56	0	45116	0	3		-T:3
1804	T		34631	2	2	0.00577517	1	1	0	34629	0	0				45333	124	125	0.275737	7	115	2	45208	1	0	+A:1
1805	A		34650	1	1	0.002886	34649	0	0	1	0	0				45350	50	50	0.110254	45300	0	32	18	0	0
1806	A		34562	3	3	0.00868005	34559	1	1	1	0	0				45248	125	125	0.276255	45123	2	91	32	0	0
1807	T		34395	2	2	0.0058148	0	2	0	34393	0	0				45144	80	80	0.177211	4	71	5	45064	0	0
1808	C		34449	1	1	0.00290284	1	34448	0	0	0	0				45227	42	44	0.097287	6	45183	0	36	0	2		-C:2
1809	A		34630	5	5	0.0144383	34625	1	3	1	0	0				45352	44	44	0.0970189	45308	4	29	11	0	0
1810	G		34478	4	4	0.0116016	1	1	34474	2	0	0				45172	7	7	0.0154963	6	0	45165	1	0	0
1811	A		34464	3	3	0.00870474	34461	0	2	1	0	0				45060	50	50	0.110963	45010	3	42	5	0	0
1812	C		34643	1	1	0.00288659	0	34642	0	1	0	0				45300	12	12	0.0264901	5	45288	1	6	0	0
1813	T		34837	1	1	0.00287051	1	0	0	34836	0	0				45378	95	98	0.215964	8	84	3	45280	0	3		-TA:3
1814	A		34928	2	2	0.00572607	34926	0	1	1	0	0				45490	84	84	0.184656	45406	1	72	11	0	0
1815	T		34830	2	2	0.00574218	1	1	0	34828	0	0				45316	138	138	0.304528	6	128	4	45178	0	0
1816	A		34688	1	1	0.00288284	34687	0	1	0	0	0				45210	119	119	0.263216	45091	5	110	4	0	0
1817	G		34484	3	3	0.00869969	2	0	34481	1	0	0				45111	9	9	0.0199508	3	0	45102	6	0	0
1818	G		34223	4	4	0.011688	2	1	34219	1	0	0				44865	27	27	0.0601805	25	0	44838	2	0	0
1819	C		34289	3	5	0.0145819	2	34284	0	1	0	2		-C:2		44799	35	37	0.0825911	2	44762	1	32	0	2		-C:2
1820	A		34500	3	3	0.00869565	34497	0	2	1	0	0				45016	43	44	0.097743	44972	1	35	7	0	1		-A:1
1821	A		34457	2	2	0.00580434	34455	0	1	1	0	0				44972	84	84	0.186783	44888	0	84	0	0	0
1822	T		34549	0	0	0	0	0	0	34549	0	0				44999	104	104	0.231116	7	95	2	44895	0	0
1823	A		34326	215	216	0.629261	34110	1	214	0	0	1		-A:1		45069	64	70	0.155317	44999	1	57	6	0	6		-A:6
1824	A		34426	2	2	0.00580956	34424	1	1	0	0	0				44889	134	134	0.298514	44755	1	128	5	0	0
1825	T		34202	1	1	0.00292381	0	1	0	34201	0	0				44753	77	77	0.172056	3	72	2	44676	0	0
1826	C		34266	3	3	0.00875503	1	34263	0	2	0	0				44885	15	15	0.0334187	3	44870	1	11	0	0
1827	A		34152	0	0	0	34152	0	0	0	0	0				44707	39	39	0.0872347	44668	2	34	3	0	0
1828	C		34200	1	1	0.00292398	1	34199	0	0	0	0				44801	10	10	0.0223209	4	44791	1	5	0	0
1829	A		34009	5	5	0.014702	34004	0	3	2	0	0				44654	25	26	0.0582255	44628	1	18	6	1	0	+T:1
1830	C		34424	2	2	0.0058099	2	34422	0	0	0	0				45093	8	8	0.0177411	1	45085	0	7	0	0
1831	T		34318	1	1	0.00291392	0	0	1	34317	0	0				44887	44	44	0.0980239	2	41	1	44843	0	0
1832	A		34419	4	4	0.0116215	34415	1	2	1	0	0				45056	4	4	0.00887784	45052	0	1	3	0	0
1833	T		34467	0	0	0	0	0	0	34467	0	0				44996	29	29	0.0644502	2	27	0	44967	0	0
1834	A		34612	3	7	0.0202242	34605	0	2	1	0	4		-A:4		45107	17	41	0.090895	45066	0	1	16	0	24		-A:24
1835	A		34502	2	2	0.00579677	34500	0	2	0	0	0				45026	12	12	0.0266513	45014	0	9	3	0	0
1836	A		34455	2	2	0.00580467	34453	1	0	1	0	0				44951	8	8	0.0177972	44943	0	6	2	0	0
1837	T		34411	4	4	0.0116242	0	4	0	34407	0	0				44967	74	74	0.164565	4	67	3	44893	0	0
1838	A		34331	2	3	0.00873846	34328	0	2	0	0	1		-A:1		44969	35	41	0.0911739	44928	1	17	17	0	6		-A:6
1839	A		34113	2	2	0.00586287	34111	0	2	0	0	0				44666	130	130	0.291049	44536	0	124	6	0	0
1840	T		33882	1	2	0.00590284	0	1	0	33880	0	1		-T:1		44396	212	212	0.47752	11	199	2	44184	0	0
1841	C		34082	3	4	0.0117364	2	34078	1	0	0	1		-C:1		44623	127	128	0.286848	7	44495	1	119	0	1		-C:1
1842	C		33842	23	23	0.0679629	2	33819	1	20	0	0				44516	33	35	0.0786234	5	44481	2	26	0	2		-CA:2
1843	A		33572	3	3	0.00893602	33569	0	2	1	0	0				44199	121	122	0.276024	44077	1	88	32	0	1		-A:1
1844	C		34265	4	5	0.0145921	0	34260	1	3	0	1		-C:1		45016	8	8	0.0177715	2	45008	0	6	0	0
1845	C		34230	1	1	0.00292141	1	34229	0	0	0	0				44976	44	44	0.09783	4	44932	1	39	0	0
1846	T		34204	3	3	0.0087709	0	3	0	34201	0	0				44919	69	69	0.15361	4	63	2	44850	0	0
1847	A		34309	4	4	0.0116587	34305	1	0	3	0	0				45077	28	28	0.0621159	45049	1	17	10	0	0
1848	T		34306	2	3	0.00874483	1	1	0	34303	0	1		-T:1		44933	97	98	0.218103	0	96	1	44835	0	1		-T:1
1849	A		34257	2	3	0.00875733	34254	0	2	0	0	1		-A:1		44968	73	76	0.169009	44892	1	23	49	0	3		-A:3
1850	A		34108	3	3	0.00879559	34105	0	2	1	0	0				44793	59	76	0.169669	44717	1	47	11	17	0	+T:17
1851	C		34274	2	2	0.00583533	1	34272	1	0	0	0				45034	5	5	0.0111027	0	45029	1	4	0	0
1852	T		34017	30	30	0.0881912	0	30	0	33987	0	0				44715	159	159	0.355585	5	153	1	44556	0	0
1853	T		33937	3	3	0.00883991	0	0	3	33934	0	0				44658	63	63	0.141072	2	61	0	44595	0	0
1854	C		34284	1	1	0.00291681	1	34283	0	0	0	0				44997	5	5	0.0111119	1	44992	0	4	0	0
1855	T		34151	4	4	0.0117127	2	1	1	34147	0	0				44896	40	40	0.0890948	4	36	0	44856	0	0
1856	C		34603	3	3	0.00866977	0	34600	0	3	0	0				45313	6	6	0.0132412	2	45307	1	3	0	0
1857	T		34626	0	0	0	0	0	0	34626	0	0				45310	12	12	0.0264842	1	11	0	45298	0	0
1858	G		34498	5	5	0.0144936	3	1	34493	1	0	0				45290	24	24	0.0529918	20	0	45266	4	0	0
1859	T		34465	3	4	0.011606	2	1	0	34461	0	1		-T:1		45152	114	118	0.261339	6	107	1	45034	0	4		-T:4
1860	T		34545	2	2	0.00578955	1	1	0	34543	0	0				45242	164	164	0.362495	47	113	4	45078	0	0
1861	A		34724	3	3	0.00863956	34721	0	1	2	0	0				45435	130	142	0.312534	45293	2	105	23	0	12		-A:12
1862	A		34500	3	3	0.00869565	34497	0	2	1	0	0				45175	204	209	0.462645	44966	1	173	30	5	0	+T:5
1863	C		34284	2	4	0.0116673	1	34280	0	1	0	2		-C:2		45079	17	20	0.0443666	2	45059	2	13	0	3		-C:3
1864	C		34240	2	2	0.00584112	1	34238	0	1	0	0				45034	16	16	0.0355287	2	45018	0	14	0	0
1865	C		34290	3	3	0.00874891	2	34287	0	1	0	0				44996	39	39	0.0866744	3	44957	0	36	0	0
1866	A		34505	2	2	0.00579626	34503	0	1	1	0	0				45047	142	142	0.315226	44905	11	87	44	0	0
1867	A		34456	5	5	0.0145113	34451	1	4	0	0	0				45022	169	170	0.377593	44852	1	159	9	1	0	+T:1
1868	C		34538	2	2	0.00579072	1	34536	0	1	0	0				45221	21	21	0.0464386	2	45200	1	18	0	0
1869	A		34505	2	2	0.00579626	34503	0	1	1	0	0				45186	56	56	0.123932	45130	3	48	5	0	0
1870	C		34494	4	4	0.0115962	1	34490	1	2	0	0				45266	10	10	0.0220916	1	45256	0	9	0	0
1871	C		34615	3	3	0.00866676	1	34612	0	2	0	0				45295	45	45	0.0993487	3	45250	1	41	0	0
1872	G		34475	8	8	0.0232052	6	1	34467	1	0	0				45234	11	15	0.0331609	8	2	45219	1	0	4		-G:4
1873	G		34138	4	4	0.0117171	1	2	34134	1	0	0				45056	13	14	0.0310724	7	2	45042	4	1	0	+A:1
1874	A		34395	2	2	0.0058148	34393	0	2	0	0	0				45172	134	134	0.296644	45038	1	128	5	0	0
1875	A		34543	4	4	0.0115798	34539	0	4	0	0	0				45199	193	193	0.427001	45006	0	189	4	0	0
1876	T		34454	1	1	0.00290242	0	1	0	34453	0	0				45273	45	45	0.099397	2	39	4	45228	0	0
1877	G		34512	4	4	0.0115902	4	0	34508	0	0	0				45266	20	20	0.0441833	15	3	45246	2	0	0
1878	C		34143	6	6	0.0175731	1	34137	1	4	0	0				44860	19	19	0.042354	3	44841	5	11	0	0
1879	C		34204	4	4	0.0116945	1	34200	1	2	0	0				45055	20	20	0.0443902	3	45035	1	16	0	0
1880	T		34481	5	5	0.0145007	2	3	0	34476	0	0				45299	60	60	0.132453	3	55	2	45239	0	0
1881	A		34851	4	6	0.0172161	34845	1	1	2	0	2		-A:2		45642	64	120	0.262916	45522	3	58	3	0	56		-A:55;-AA:1
1882	A		34684	1	1	0.00288317	34683	1	0	0	0	0				45440	91	91	0.200264	45349	0	87	4	0	0
1883	A		34500	2	2	0.0057971	34498	0	1	1	0	0				45317	103	103	0.227288	45214	0	101	2	0	0
1884	G		34404	5	6	0.0174398	1	1	34398	3	0	1		-G:1		45319	7	8	0.0176526	4	0	45311	3	0	1		-G:1
1885	G		34299	2	2	0.00583107	0	0	34297	2	0	0				45135	8	8	0.0177246	3	2	45127	3	0	0
1886	A		34401	1	1	0.00290689	34400	0	0	1	0	0				45161	112	115	0.254644	45046	0	107	5	0	3		-A:3
1887	A		34441	3	3	0.00871055	34438	1	2	0	0	0				45285	96	97	0.214199	45188	1	94	1	1	0	+G:1
1888	A		34450	4	4	0.011611	34446	0	3	1	0	0				45182	172	172	0.380683	45010	1	162	9	0	0
1889	G		34247	3	3	0.00875989	2	0	34244	1	0	0				45064	70	70	0.155335	42	22	44994	6	0	0
1890	A		34041	3	3	0.0088129	34038	0	2	1	0	0				44962	90	90	0.200169	44872	2	82	6	0	0
1891	T		33953	2	2	0.0058905	1	1	0	33951	0	0				44766	86	86	0.19211	1	85	0	44680	0	0
1892	C		33855	3	4	0.0118151	3	33851	0	0	0	1		-C:1		44736	12	13	0.0290594	3	44723	3	6	0	1		-C:1
1893	C		33755	4	5	0.0148126	2	33750	0	2	1	0	+A:1			44795	16	19	0.0424154	6	44776	3	7	3	0	+A:3
1894	A		34041	1	9	0.0264387	34032	0	1	0	0	8		-A:8		44960	32	83	0.184609	44877	3	27	2	0	51		-A:49;-AA:1;-AAA:1
1895	A		33898	4	4	0.0118001	33894	0	2	2	0	0				44902	29	29	0.0645851	44873	0	27	2	0	0
1896	A		33837	2	2	0.00591069	33835	1	1	0	0	0				44761	47	47	0.105002	44714	0	46	1	0	0
1897	A		33801	0	0	0	33801	0	0	0	0	0				44705	71	71	0.158819	44634	0	68	3	0	0
1898	A		33835	4	4	0.0118221	33831	0	4	0	0	0				44637	92	92	0.206107	44545	1	91	0	0	0
1899	G		33632	2	2	0.00594672	1	0	33630	1	0	0				44543	15	15	0.0336753	12	1	44528	2	0	0
1900	A		33727	2	2	0.00592997	33725	0	0	2	0	0				44596	22	22	0.0493318	44574	0	21	1	0	0
1901	T		33842	2	2	0.00590982	2	0	0	33840	0	0				44697	47	47	0.105152	3	43	1	44650	0	0
1902	A		34126	1	10	0.0293032	34116	0	1	0	0	9		-A:9		45064	30	146	0.323984	44918	0	10	20	0	116		-A:116
1903	A		33933	1	1	0.00294698	33932	0	1	0	0	0				44864	77	77	0.17163	44787	3	62	12	0	0
1904	A		33833	1	1	0.00295569	33832	0	1	0	0	0				44778	86	86	0.192059	44692	0	77	9	0	0
1905	A		33769	9	9	0.0266517	33760	2	6	1	0	0				44676	46	46	0.102964	44630	1	44	1	0	0
1906	G		33543	3	3	0.00894374	1	1	33540	1	0	0				44459	13	13	0.0292404	8	1	44446	4	0	0
1907	G		33150	3	3	0.00904977	1	0	33147	2	0	0				44060	29	29	0.0658193	11	16	44031	2	0	0
1908	A		33271	3	3	0.00901686	33268	1	1	1	0	0				44110	111	111	0.251644	43999	0	102	9	0	0
1909	A		32824	182	182	0.554472	32642	0	182	0	0	0				43827	149	150	0.342255	43677	0	144	5	1	0	+T:1
1910	C		33492	2	2	0.00597158	1	33490	0	1	0	0				44458	21	21	0.0472356	1	44437	1	19	0	0
1911	T		33066	1	1	0.00302425	0	1	0	33065	0	0				44002	97	97	0.220445	10	85	2	43905	0	0
1912	C		33397	3	3	0.00898284	1	33394	0	2	0	0				44402	42	44	0.0990946	7	44358	1	34	2	0	+T:2
1913	G		33146	4	5	0.0150848	3	0	33141	1	0	1		-G:1		44173	17	17	0.038485	16	0	44156	1	0	0
1914	G		32872	3	3	0.00912631	3	0	32869	0	0	0				43928	10	10	0.0227645	7	1	43918	2	0	0
1915	C		33003	4	4	0.0121201	0	32999	1	3	0	0				44171	19	20	0.0452786	3	44151	0	16	0	1		-C:1
1916	A		33261	4	5	0.0150326	33256	0	4	0	0	1		-A:1		44438	15	15	0.0337549	44423	0	6	9	0	0
1917	A		33304	1	1	0.00300264	33303	0	1	0	0	0				44415	39	39	0.0878082	44376	0	32	7	0	0
1918	A		33134	24	24	0.0724332	33110	0	23	1	0	0				44328	36	36	0.0812128	44292	0	22	14	0	0
1919	C		33317	0	1	0.00300147	0	33316	0	0	0	1		-C:1		44457	9	10	0.0224936	2	44447	2	5	0	1		-C:1
1920	A		33260	2	2	0.00601323	33258	0	1	1	0	0				44393	4	6	0.0135156	44387	0	3	1	0	2		-A:2
1921	A		33126	3	3	0.00905633	33123	0	1	2	0	0				44253	27	27	0.0610128	44226	1	9	17	0	0
1922	G		32852	2	2	0.00608791	1	1	32850	0	0	0				43971	56	56	0.127357	41	13	43915	2	0	0
1923	A		32691	3	4	0.0122358	32687	0	2	1	0	1		-A:1		43765	79	79	0.18051	43686	2	71	6	0	0
1924	A		32567	1	2	0.00614119	32565	0	1	0	1	0	+C:1			43659	190	191	0.437481	43468	1	185	4	1	0	+C:1
1925	C		32917	3	5	0.0151897	1	32912	1	1	0	2		-C:1;-CC:1		44215	20	21	0.0474952	5	44194	0	15	0	1		-C:1
1926	C		32733	0	0	0	0	32733	0	0	0	0				44029	39	39	0.088578	1	43990	2	36	0	0
1927	C		32670	6	6	0.0183655	3	32664	1	2	0	0				44052	12	12	0.0272405	2	44040	0	10	0	0
1928	C		32739	4	4	0.0122178	1	32735	0	3	0	0				44122	28	29	0.0657268	2	44093	2	24	1	0	+G:1
1929	G		32627	6	7	0.0214546	4	1	32620	1	0	1		-G:1		44032	34	34	0.0772166	27	2	43998	5	0	0
1930	C		32657	2	2	0.00612426	1	32655	0	1	0	0				44039	13	14	0.03179	2	44025	4	7	0	1		-C:1
1931	C		32974	2	2	0.00606538	1	32972	0	1	0	0				44314	13	13	0.0293361	3	44301	0	10	0	0
1932	T		32998	1	1	0.00303049	0	1	0	32997	0	0				44337	5	5	0.0112773	0	5	0	44332	0	0
1933	G		33087	3	3	0.00906701	3	0	33084	0	0	0				44430	8	8	0.0180059	4	0	44422	4	0	0
1934	T		32682	3	5	0.0152989	1	1	1	32677	0	2		-T:2		44148	34	45	0.10193	7	26	1	44103	0	11		-T:11
1935	T		32859	0	0	0	0	0	0	32859	0	0				44424	31	31	0.0697821	5	25	1	44393	0	0
1936	T		32929	1	1	0.00303684	0	1	0	32928	0	0				44410	47	47	0.105832	5	42	0	44363	0	0
1937	A		32956	3	3	0.00910305	32953	1	1	1	0	0				44338	107	107	0.241328	44231	1	81	25	0	0
1938	C		32602	6	7	0.0214711	4	32595	1	1	0	1		-C:1		44093	9	9	0.0204114	1	44084	5	3	0	0
1939	C		32701	3	3	0.00917403	1	32698	0	2	0	0				44160	12	14	0.0317029	2	44146	0	10	2	0	+A:2
1940	A		33068	4	31	0.0937462	33037	2	1	1	0	27		-A:27		44497	20	128	0.28766	44369	2	12	6	0	108		-A:107;-AA:1
1941	A		32969	2	2	0.0060663	32967	1	0	1	0	0				44485	34	34	0.0764303	44451	0	18	16	0	0
1942	A		32787	1	1	0.00304999	32786	0	1	0	0	0				44282	17	17	0.0383903	44265	0	13	4	0	0
1943	A		32521	0	0	0	32521	0	0	0	0	0				44035	25	25	0.056773	44010	1	16	8	0	0
1944	A		32344	4	4	0.0123671	32340	2	1	1	0	0				43756	103	103	0.235396	43653	8	38	57	0	0
1945	C		32652	2	2	0.0061252	1	32650	0	1	0	0				44094	32	32	0.0725722	2	44062	0	30	0	0
1946	A		32644	0	0	0	32644	0	0	0	0	0				44102	14	14	0.0317446	44088	1	10	3	0	0
1947	T		32398	2	2	0.00617322	1	1	0	32396	0	0				43835	108	108	0.246378	18	88	2	43727	0	0
1948	C		32264	5	5	0.0154971	2	32259	2	1	0	0				43765	30	30	0.0685479	1	43735	2	27	0	0
1949	A		31933	1	1	0.00313156	31932	0	0	1	0	0				43329	73	73	0.168478	43256	5	48	20	0	0
1950	C		32408	6	6	0.0185139	2	32402	1	3	0	0				43884	3	3	0.0068362	1	43881	1	1	0	0
1951	C		32308	1	1	0.00309521	0	32307	0	1	0	0				43847	6	8	0.0182453	1	43839	0	5	0	2		-CT:2
1952	T		31989	3	3	0.00937822	1	2	0	31986	0	0				43474	117	117	0.269126	5	111	1	43357	0	0
1953	C		32391	1	1	0.00308728	1	32390	0	0	0	0				43986	5	5	0.0113673	1	43981	1	3	0	0
1954	T		32307	3	3	0.00928591	1	2	0	32304	0	0				43878	31	32	0.0729295	3	28	0	43846	0	1		-T:1
1955	A		32169	2	2	0.00621717	32167	0	2	0	0	0				43858	72	72	0.164166	43786	1	69	2	0	0
1956	G		32211	1	1	0.00310453	1	0	32210	0	0	0				43819	9	9	0.020539	6	0	43810	3	0	0
1957	C		32280	1	1	0.00309789	1	32279	0	0	0	0				43886	18	18	0.0410154	3	43868	0	15	0	0
1958	A		32272	0	0	0	32272	0	0	0	0	0				43848	53	53	0.120872	43795	4	41	8	0	0
1959	T		32363	1	1	0.00308995	0	1	0	32362	0	0				43922	113	114	0.259551	4	108	1	43808	0	1		-T:1
1960	T		32462	2	2	0.00616105	0	2	0	32460	0	0				43940	116	116	0.263996	5	110	1	43824	0	0
1961	A		32527	2	4	0.0122975	32523	0	1	1	0	2		-A:2		43915	157	160	0.36434	43755	1	109	47	0	3		-A:3
1962	C		32367	2	5	0.0154478	0	32362	0	2	0	3		-C:3		43881	3	4	0.00911556	1	43877	0	2	0	1		-C:1
1963	A		32393	4	4	0.0123483	32389	0	2	2	0	0				43977	15	16	0.0363827	43961	0	11	4	0	1		-A:1
1964	A		32374	2	2	0.0061778	32372	0	1	1	0	0				44009	32	32	0.0727124	43977	0	32	0	0	0
1965	G		32313	2	2	0.00618946	2	0	32311	0	0	0				44079	7	7	0.0158806	6	0	44072	1	0	0
1966	T		32288	1	1	0.00309713	0	1	0	32287	0	0				43930	29	29	0.0660141	4	24	1	43901	0	0
1967	A		32273	0	0	0	32273	0	0	0	0	0				44002	27	28	0.0636335	43974	0	27	0	0	1		-A:1
1968	T		32295	4	8	0.0247716	1	2	1	32287	0	4		-T:4		43937	93	96	0.218495	5	85	3	43841	0	3		-T:3
1969	T		32293	2	2	0.00619329	0	2	0	32291	0	0				43864	196	196	0.446836	11	179	6	43668	0	0
1970	A		32308	5	5	0.015476	32303	1	3	1	0	0				44032	34	37	0.0840298	43995	1	13	20	0	3		-A:2;-AG:1
1971	G		32040	3	3	0.0093633	2	0	32037	1	0	0				43896	41	41	0.0934026	28	8	43855	5	0	0
1972	A		31990	3	3	0.00937793	31987	1	2	0	0	0				43709	80	80	0.183029	43629	1	71	8	0	0
1973	G		32009	1	1	0.00312412	1	0	32008	0	0	0				43764	17	17	0.0388447	13	0	43747	4	0	0
1974	G		31936	3	3	0.00939379	2	0	31933	1	0	0				43633	58	60	0.137511	39	18	43573	1	2	0	+T:2
1975	C		31873	1	1	0.00313745	1	31872	0	0	0	0				43663	28	28	0.0641275	3	43635	3	22	0	0
1976	A		31833	0	0	0	31833	0	0	0	0	0				43499	130	130	0.298857	43369	2	82	46	0	0
1977	C		32008	4	4	0.0124969	3	32004	0	1	0	0				43803	4	5	0.0114147	1	43798	1	2	1	0	+T:1
1978	T		32068	3	3	0.00935512	1	2	0	32065	0	0				43388	424	424	0.977229	13	404	7	42964	0	0
1979	G		31847	7	7	0.0219801	5	1	31840	1	0	0				43658	33	33	0.0755875	28	3	43625	2	0	0
1980	C		31895	3	3	0.00940586	1	31892	0	2	0	0				43631	21	21	0.0481309	1	43610	6	14	0	0
1981	C		32011	4	4	0.0124957	2	32007	0	2	0	0				43830	20	20	0.0456308	3	43810	2	15	0	0
1982	T		32130	2	2	0.00622471	1	1	0	32128	0	0				43877	107	108	0.246143	6	98	3	43769	0	1		-T:1
1983	G		31932	5	5	0.0156583	4	1	31927	0	0	0				43783	20	21	0.0479638	17	0	43762	3	1	0	+C:1
1984	C		31878	6	7	0.0219587	1	31871	1	4	0	1		-C:1		43641	16	19	0.043537	1	43622	3	12	0	3		-C:3
1985	C		31866	1	1	0.00313814	0	31865	0	1	0	0				43711	10	10	0.0228775	1	43701	1	8	0	0
1986	C		32040	5	5	0.0156055	3	32035	0	2	0	0				43839	20	20	0.0456215	2	43819	0	18	0	0
1987	A		31970	4	4	0.0125117	31966	0	3	1	0	0				43681	92	92	0.210618	43589	8	69	15	0	0
1988	G		31859	3	3	0.00941649	2	0	31856	1	0	0				43687	6	6	0.0137341	4	0	43681	2	0	0
1989	T		31770	2	2	0.00629525	1	0	1	31768	0	0				43565	62	62	0.142316	6	53	3	43503	0	0
1990	G		31732	5	5	0.015757	2	0	31727	3	0	0				43539	22	22	0.0505294	20	0	43517	2	0	0
1991	A		31732	4	4	0.0126056	31728	1	2	1	0	0				43448	78	78	0.179525	43370	1	62	15	0	0
1992	C		31698	1	1	0.00315477	1	31697	0	0	0	0				43561	25	25	0.0573908	1	43536	0	24	0	0
1993	T		31839	1	1	0.0031408	0	1	0	31838	0	0				43680	70	72	0.164835	1	68	1	43608	0	2		-T:2
1994	A		31931	3	4	0.012527	31927	0	2	1	0	1		-A:1		43842	46	79	0.180193	43763	12	29	5	0	33		-A:33
1995	A		31844	3	3	0.00942093	31841	0	1	2	0	0				43642	82	82	0.187892	43560	1	78	3	0	0
1996	A		31717	4	4	0.0126115	31713	0	3	1	0	0				43497	117	117	0.268984	43380	1	113	3	0	0
1997	G		31532	3	3	0.00951414	2	0	31529	1	0	0				43477	9	9	0.0207006	4	0	43468	5	0	0
[truncated: 14,302 more rows]
