# Supplementary material for: Concentration of mitochondrial DNA mutations by cytoplasmic transfer from platelets to cultured mouse cells
Source: PLoS One. 2019 Mar 4;14(3):e0213283. doi: 10.1371/journal.pone.0213283 (PMC6398856; doi:10.1371/journal.pone.0213283)
Supplement: S3 Table — (XLSX) [file pone.0213283.s005.xlsx]

## Sheet: Sheet1
S3 Table. Mutations homologous to human pathogenic mutations occurring at a frequency above 1% in B82mtPolGmut/mut cybrid cells.
	Gene	N.P.	Ref seq	Mutation freuency		Most frequent change	A. A. position	A. A. change	Human N.P.	Mutation in human	A. A. change in human	Related diseases	Status in MITOMAP	Literature
				B82mtB6	B82mt PolGmut/mut
Protein-coding	Nd1	3181	T	0.0146767	4.9036	>C	144	V > A	3737	G3736A	V > I	LHON	Reported	1)
	CoI	5676	A	0.0237718	46.3833	>C	117	M > L	6252	T6253C	M > T	PCa / Enriched in POAG cohort	Reported	2), 3), 4)
	Atp6	8017	T	0.0405296	34.119	>C	31	F > L	8617	T8618TT	Truncated	NARP	Reported	5)
tRNA	tRNA-Met	3852	T	0.0226535	34.2234	>C			4409	T4409C		Mitochondrial myopathy	Reported	6), 7), 8), 9), 10)
	tRNA-Trp	4980	T	0.0633179	5.72469	>C			5543	T5543C		Mitochondrial myopathy	Reported	11), 12), 13), 14), 15)
	tRNA-Asp	6950	A	0.0266702	5.41425	>G			7526	A7526G		Mitochondrial myopathy	Reported	16)
LHON	Leber's hereditary optic neuropathy
PCa	Prostate cancer
POAG	Primary open-angle glaucoma
NARP	Neurogenic muscle weakness, ataxia, and retinitis pigmentosa
1)	The MT-ND1 and MT-ND5 genes are mutational hotspots for Chinese families with clinical features of LHON but lacking the three primary mutations
	Biochemical and Biophysical Research Communications . 399 (2): 179-185 .
2)	Mitochondrial mutations in cancer
	Oncogene . 25 (34): 4647-4662 .
3)	mtDNA mutations increase tumorigenicity in prostate cancer
	Proceedings of the National Academy of Sciences of the United States of America . 102 (3): 719-724 .
4)	Association of primary open-angle glaucoma with mitochondrial variants and haplogroups common in African Americans
	Molecular Vision . 22: 454-471 .
5)	NARP syndrome in a patient harbouring an insertion in the MT-ATP6 gene that results in a truncated protein
	Journal of Medical Genetics . 46 (1): 64-67 .
6)	A new mitochondrial tRNA(Met) gene mutation in a patient with dystrophic muscle and exercise intolerance
	Neurology . 50 (6): 1875-1878 .
7)	Muscle structural changes in mitochondrial myopathy relate to genotype
	Journal of Neurology . 250 (11): 1328-1334 .
8)	Limited diagnostic value of enzyme analysis in patients with mitochondrial tRNA mutations
	Muscle and Nerve . 41 (5): 607-613 .
9)	Muscle regeneration in mitochondrial myopathies
	Mitochondrion . 13 (2): 63-70 .
10)	Lactate metabolism during exercise in patients with mitochondrial myopathy
	Neuromuscular Disorders . 23 (8): 629-636 .
11)	Aerobic conditioning in patients with mitochondrial myopathies: physiological, biochemical, and genetic effects
	Annals of Neurology . 50 (2): 133-141 .
12)	Contrasting phenotypes in three patients with novel mutations in mitochondrial tRNA genes
	Molecular Genetics and Metabolism . 84 (2): 176-188 .
13)	Maternally inherited mitochondrial DNA disease in consanguineous families
	European Journal of Human Genetics . 19 (12): 1226-1229 .
14)	Pathogenic mitochondrial tRNA mutations--which mutations are inherited and why?
	Human Mutation . 30 (11): E984-992 .
15)	Fat metabolism during exercise in patients with mitochondrial disease
	Archives of Neurology . 66 (3): 365-370 .
16)	A mitochondrial tRNA aspartate mutation causing isolated mitochondrial myopathy
	American Journal of Medical Genetics . 137 (2): 170-175 .
