# Supplementary material for: Concentration of mitochondrial DNA mutations by cytoplasmic transfer from platelets to cultured mouse cells
Source: PLoS One. 2019 Mar 4;14(3):e0213283. doi: 10.1371/journal.pone.0213283 (PMC6398856; doi:10.1371/journal.pone.0213283)
Supplement: S4 Table — (XLSX) [file pone.0213283.s006.xlsx]

## Sheet: Sheet1
S4 Table. Mutations homologous to human pathogenic mutations occurring at a frequency under 1% in B82mtPolGmut/mut cybrid cells.
	Gene	Human N.P.	Mutation	A. A. change	Diseases	Mouse N.P.	Ref seq	Mutation frequency (%)
								B82mtB6								B82mtPolGmut/mut
								A	C	G	T	Ins	Del	Mutation total		A	C	G	T	Ins	Del	Mutation total
Protein-coding	ND1	3376	G3376A	E-K	LHON MELAS overlap	2820	G	0.0151	0	-	0.0076	0	0	0.0226501		0.011	0	-	0.011	0	0	0.0220434
		3460	G3460A	A-T	LHON	2904	G	0.0147	0	-	0.0073	0	0	0.0220345		0.0431	0	-	0.0162	0	0	0.0592672
		3635	G3635A	S-N	LHON	3079	G	0.0079	0	-	0.0079	0	0	0.0158907		0.0113	0.0113	-	0.0057	0	0	0.0283624
		3697	G3697A	G-S	MELAS / LS / LDYT	3141	G	0.0147	0.0073	-	0	0	0.0073	0.0293988		0.0107	0	-	0	0	0	0.0106786
		3700	G3700A	A-T	LHON	3144	G	0.0075	0	-	0	0	0	0.00746213		0.0054	0	-	0	0	0	0.00540336
		3733	G3733A	E-K	LHON	3177	G	0.0146	0.0073	-	0.0073	0	0	0.0292783		0.0108	0	-	0.0216	0	0	0.0323764
		3890	G3890A	R-Q	Progressive Encephalomyopathy / LS / Optic Atrophy	3334	G	0.0235	0	-	0.0078	-	0.0157	0.0470183		0.017	0	-	0.0057	-	0.0113	0.0339194
		3902	3902_3908invACCTTGC	DLA-GKV	EXIT+myalgia / severe LA+cardiac / 3-MGA aciduria	3346	A	-	0	0	0	0	0	0		-	0	0	0	0	0	0
		4171	C4171A	L-M	LHON	3615	C	0.0144	-	0	0.0072	0	0	0.0216185		0.0106	-	0.0053	0	0	0	0.0158613
	COI	7445*	A7445G	Ter-Ter	SNHL	6869	A	-	0	0	0.0136	0	0	0.0136147		-	0	0	0.0095	0	0	0.0095048
	ATP8/6	8528	T8528C	ATP8:W-R; ATP6:M(start)-T	Infantile cardiomyopathy	7928	T	0	0	0	-	0	0	0		0	0	0	-	0	0	0
	ATP6	8851	T8851C	W-R	BSN / Leigh syndrome	8251	T	0	0	0	-	0	0	0		0.0093	0	0.0093	-	0	0	0.0186
		8993	T8993C	L-P	NARP / Leigh Disease / MILS / other	8393	T	0	0.0251	0.0126	-	0	0	0.0376553		0.0087	0	0.0087	-	0	0	0.017301
			T8993G	L-R	NARP / Leigh Disease / MILS / other
		9035	T9035C	L-P	Ataxia syndromes	8435	T	0	0.0124	0	-	0	0	0.0124471		0	0	0	-	0	0	0
		9176	T9176C	L-P	FBSN / Leigh Disease	8576	T	0	0	0	-	0	0	0		0.0087	0	0	-	0	0	0.00867905
			T9176G	L-R	Leigh Disease / Spastic Paraplegia
		9185	T9185C	L-P	Leigh Disease / Ataxia syndromes / NARP-like disease	8585	T	0.0258	0.0129	0.0129	-	0	0	0.0515996		0.0087	0	0	-	0	0.0087	0.0174095
		9205	9205-9206delTA	Ter-M	Encephalopathy / Seizures / Lacticacidemia	8605	T	0	0	0	-	0	0	0		0	0.0172	0	-	0	0	0.0172325
	ND3	10158	T10158C	S-P	Leigh Disease / MELAS	9558	G	0.0348	0	-	0	0	0	0.0348068		0.0072	0	-	0.0145	0	0	0.0217376
		10191	T10191C	S-P	Leigh Disease / Leigh-like Disease / ESOC	9591	A	-	0	0	0	0	0	0		-	0	0	0	0	0	0
		10197	G10197A	A-T	Leigh Disease / Dystonia / Stroke / LDYT	9597	G	0.0213	0	-	0	0	0.0213	0.0426076		0.0070	0.0140	-	0.0140	0	0.0070	0.0419933
	ND4L	10663	T10663C	V-A	LHON	10070	T	0.0465	0	0	-	0	0	0.0465261		0	0.0079	0	-	0	0	0.0078765
	ND4	11777	C11777A	R-S	Leigh Disease	11184	C	0.0153	-	0.0077	0.0230	0	0	0.0460087		0.0166	-	0	0.011	0	0	0.0276091
		11778	G11778A	R-H	LHON / Progressive Dystonia	11185	G	0.0153	0	-	0.0077	0	0	0.0230061		0.0165	0	-	0.0165	0	0.0055	0.0385611
	ND5	12706	T12706C	F-L	Leigh Disease	12111	T	0.0070	0.0210	0	-	0	0	0.0279427		0.0103	0.0103	0	-	0	0	0.0206324
		13042	G13042A	A-T	Optic neuropathy/ retinopathy/ LD	12447	G	0.0234	0	-	0	0	0	0.0233863		0.0222	0.0055	-	0	0	0	0.0277362
		13051	G13051A	G-S	LHON	12456	G	0	0.0079	-	0.0079	0	0	0.0158907		0.0056	0	-	0	0	0.0056	0.0112606
		13094	T13094C	V-A	Ataxia+PEO / MELAS, LD, LHON, myoclonus, fatigue	12499	T	0.0460	0	0	-	0	0.0077	0.0537346		0	0	0.0056	-	0	0	0.00563444
		13513	G13513A	D-N	Leigh Disease / MELAS / LHON-MELAS Overlap Syndrome	12918	G	0.0074	0.0372	-	0	0	0	0.044603		0.0264	0	-	0.0158	0	0	0.042223
		13514	A13514G	D-G	Leigh Disease / MELAS	12919	A	-	0	0	0	0	0	0		-	0	0.0108	0.0108	0	0	0.0216357
	ND6	14459	G14459A	A-V	LDYT / Leigh Disease	13856	G	0	0	-	0	0	0	0		0.0054	0	-	0	0	0	0.00542682
		14482	C14482A	M-I	LHON	13879	C	0	-	0	0.0079	0	0	0.0079233		0.0228	-	0	0.0114	0	0	0.0341822
			C14482G	M-I	LHON
		14484	T14484C	M-V	LHON	13881	A	-	0	0.0084	0	0	0	0.00844309		-	0	0.0181	0.0060	0	0	0.02414
		14487	T14487C	M-V	Dystonia / Leigh Disease / Ataxia / Ptosis / Epilepsy	13884	T	0.0103	0.0206	0	-	0.0411	0	0.0719868		0	0.0074	0.0074	-	0.0148	0	0.0296846
		14495	A14495G	L-S	LHON	13892	A	-	0	0.0080	0	0	0.0080	0.015991		-	0	0.0057	0	0	0.0057	0.011426
		14568	C14568T	G-S	LHON	13965	C	0.0226	-	0	0	0	0	0.0225853		0.0165	-	0	0	0	0	0.016538
	Cytb	14849	T14849C	S-P	EXIT / Septo-Optic Dysplasia	14247	T	0.0074	0.0074	0	-	0	0.0074	0.0222124		0.0054	0.0108	0	-	0	0	0.0162145
		14864	T14864C	C-R	MELAS	14262	T	0.0145	0.0290	0	-	0	0	0.0435414		0.0158	0.0105	0	-	0	0	0.0263449
		15579	A15579G	Y-C	Multisystem Disorder, EXIT	14977	A	-	0.0074	0	0	0	0	0.00738062		-	0.0107	0	0.0053	0	0	0.0159898
Continuation
	Gene	Human N.P.	Mutation	A. A. change	Diseases	Mouse N.P.	Ref seq	Mutation frequency (%)
								B82mtB6								B82mtPolGmut/mut
								A	C	G	T	Ins	Del	Mutation total		A	C	G	T	Ins	Del	Mutation total
tRNA / rRNA	tRNA Phe	583	G583A		MELAS / MM & EXIT	7	G	0.0260	0	-	0	0	0	0.0259673		0.0089	0	-	0	0	0	0.00893815
	12S rRNA	1494	C1494T		DEAF	917	C	0.0227	-	0	0	0	0.0076	0.0302503		0.0113	-	0	0.0113	0	0.0056	0.0281785
		1555	A1555G		DEAF	978	A	-	0	0.0073	0	0	0	0.00732923		-	0.0053	0.0107	0	0	0	0.0161169
	tRNA Val	1606	G1606A		AMDF	1029	G	0.0072	0.0072	-	0.0072	0	0	0.021736		0.0107	0	-	0.0053	0	0.0053	0.0214064
		1630	A1630G		MNGIE-like disease / MELAS	1054	G	0.0075	0	-	0.0075	0	0	0.0150512		0.0055	0.0055	-	0.0110	0	0	0.0220107
		1644	G1644A		LS / HCM / MELAS	1068	G	0	0	-	0.0149	0	0	0.0148544		0.0054	0.0054	-	0	0	0	0.0108998
	tRNA Leu (UUR)	3243	A3243G		MELAS / LS / DMDF / MIDD / SNHL / CPEO / MM / FSGS / ASD / Cardiac+multi-organ dysfunction	2689	A	-	0	0	0.0143	0	0	0.0142888		-	0	0.0104	0.0156	0	0	0.0260403
			A3243T		MM / MELAS / SNHL / CPEO
		3256	C3256T		MELAS	2702	C	0.0145	-	0	0.0073	0	0	0.0218055		0	-	0	0.0265	0	0	0.0265111
		3258	T3258C		MELAS / Myopathy	2704	T	0.0071	0	0	-	0	0	0.00713827		0.0105	0	0	-	0	0	0.0104663
		3260	A3260G		MMC / MELAS	2706	A	-	0	0	0.0145	0	0	0.0145349		-	0.0053	0.0053	0.0160	0	0	0.0266156
		3271	T3271del		PEM	2717	C	0.0074	-	0	0	0	0	0.0073779		0.0162	-	0	0.0054	0	0	0.0215808
			T3271C		MELAS / DM
		3280	A3280G		Myopathy	2726	A	-	0	0.0148	0	0	0	0.0147995		-	0	0	0.0108	0	0	0.0107718
		3291	T3291C		MELAS / Myopathy / Deafness+Cognitive Impairment	2737	T	0.0155	0	0	-	0	0	0.0154883		0	0.0056	0	-	0	0	0.00563158
		3302	A3302G		MM	2748	A	-	0	0.0079	0.0158	0	0	0.0236686		-	0	0.0057	0.0057	0	0	0.0114515
		3303	C3303T		MMC	2749	T	0.0155	0.0155	0	-	0	0	0.0309861		0	0.0056	0	-	0	0	0.00564557
	tRNA Ile	4298	G4298A		CPEO / MS	3741	G	0.0143	0.0072	-	0.0143	0	0	0.0357833		0.0206	0	-	0.0051	0	0	0.0257281
		4300	A4300G		MICM	3743	A	-	0	0.0142	0	0	0.0071	0.0213098		-	0.0051	0.0153	0.0051	0	0.0102	0.0357216
		4308	G4308A		CPEO	3751	G	0.0217	0.0362	-	0	0	0	0.0578955		0	0	-	0.0052	0	0	0.00516876
	tRNA Gln	4332	G4332A		Encephalopathy / MELAS	3775	G	0.0218	0.0073	-	0.0145	0	0.0073	0.0508425		0.0105	0	-	0.0052	0	0	0.0157257
	tRNA Trp	5521	G5521A		Mitochondrial myopathy	4959	G	0.0072	0	-	0.0144	0	0.0072	0.0287604		0	0.0052	-	0.0258	0	0	0.030955
		5537	A5537insT		Leigh Syndrome	4974	C	0.0071	-	0	0.0213	0	0	0.0284051		0.0254	-	0	0.0356	0	0	0.0610128
	tRNA Ala	5650	G5650A		Myopathy	5081	G	0.0076	0	-	0	0	0	0.00756945		0.0218	0	-	0.0054	0	0	0.0271946
	tRNA Asn	5690	A5690G		CPEO+ptosis+proximal myopathy	5122	A	-	0	0	0.0080	0	0	0.00801989		-	0	0.0059	0	0	0	0.00587372
		5703	G5703A		CPEO / MM	5135	A	-	0	0	0	0	0	0		-	0	0	0	0	0	0
	tRNA Ser (UCN) precursor	7445*	A7445G		SNHL	6869	A	-	0	0	0.0136	0	0	0.0136147		-	0	0	0.0095	0	0	0.0095048
	tRNA Ser (UCN)	7471	C7471insC		PEM / AMDF / Motor neuron disease-like	6895	T	0	0.0140	0	-	0	0.0140	0.0279681		0.0096	0.0096	0.0096	-	0	0	0.0288462
		7497	G7497A		MM / EXIT	6921	A	-	0	0.0137	0	0	0	0.01374		-	0.0095	0.0095	0	0	0	0.0190803
		7510	T7510C		SNHL	6934	T	0.0136	0	0.0136	-	0	0	0.0272963		0	0.0096	0	-	0	0	0.0095813
		7511	T7511C		SNHL	6935	T	0	0.0139	0	-	0	0.0139	0.0277971		0	0	0	-	0	0	0
	tRNA Lys	8344	A8344G		MERRF; Other - LD / Depressive mood disorder / leukoencephalopathy / HiCM	7745	C	0	-	0	0	0	0	0		0.0092	-	0	0	0	0	0.00916086
		8356	T8356C		MERRF	7756	C	0	-	0	0	0	0.0129	0.01287		0	-	0	0	0	0.0183	0.0182999
		8363	G8363A		MICM+DEAF / MERRF / Autism / LS / Ataxia+Lipomas	7763	G	0.0130	0	-	0.0259	0	0	0.0388954		0.0092	0	-	0	0	0	0.00916674
	tRNA Gly	10010	T10010C		PEM	9410	T	0.0271	0.0271	0	-	0	0	0.0541272		0.0124	0	0	-	0	0	0.0124456
	tRNA His	12147	G12147A		MERRF-MELAS / Encephalopathy	11554	G	0	0.0138	-	0.0069	0	0	0.0207011		0.0102	0.0051	-	0.0204	0	0	0.0356307
	tRNA Ser (AGY)	12258	C12258A		DMDF / RP+SNHL	11664	C	0.0405	-	0	0.0135	0	0	0.0539993		0.0153	-	0	0.0051	0	0.0051	0.0255011
	tRNA Leu (CUN)	12276	G12276A		CPEO	11681	G	0.0140	0	-	0.0210	0	0	0.0349797		0.0052	0	-	0.0105	0	0	0.0157175
		12315	G12315A		CPEO / KSS	11720	G	0.0071	0.0071	-	0.0071	0	0.0213	0.0426288		0.0107	0.0107	-	0.0160	0	0.0053	0.0427991
		12316	G12316A		CPEO	11721	G	0.0142	0.0142	-	0	0	0	0.0284941		0	0	-	0.0107	0	0	0.0107411
	tRNA Glu	14674	T14674C		Reversible COX deficiency myopathy	14071	T	0.0071	0	0	-	0	0	0.00706414		0	0.0159	0	-	0	0	0.015916
		14709	T14709C		MM+DMDF / Encephalomyopathy / Dementia+diabetes+ophthalmoplegia	14106	T	0	0.0206	0	-	0	0.0069	0.0274443		0.0156	0.0156	0	-	0	0	0.0310945
		14710	G14710A		Encephalomyopathy + Retinopathy	14107	G	0.0341	0.0068	-	0.0273	0.0068	0	0.0750034		0.0155	0.0052	-	0	0	0	0.0206622
* Human A7445G mutation is located in both COI and tRNA-Ser(UCN) precursor regions.
